# Supplementary material for: Ecological host fitting of Trypanosoma cruzi TcI in Bolivia: mosaic population structure, hybridization and a role for humans in Andean parasite dispersal
Source: Mol Ecol. 2015 Apr 22;24(10):2406–22. doi: 10.1111/mec.13186 (PMC4737126; doi:10.1111/mec.13186)
Supplement: Supplementary file 1 — Appendix S1 Dataset [file MEC-24-2406-s001.xlsx]

## Sheet: Raw Dataset
Sample Code	10101 CA a NED		10101 CA c VIC		10101 TA VIC		10101 TC VIC		10187 CA TA VIC			10187 GA TET		10187 TA VIC		10187 TTA PET		10359 CA NED		11283 TAb NED			11283 TCG FAM		11863 CA VIC			6529 CA a VIC		6529 TA b PET		6559 TC TET		6855 TA GA NED		6925 CT VIC		6925 TG a NED		6925 TGb NED		7093 TA c TET		7093 TC		7093 TCC VIC		mclf10 FAM
COTMA22cl3	172	172	179	179	155	159	104	104	255	295		107	107	131	131	181	181	145	147	174	176		135	135	116	134		118	118	169	169	110	110	136	136	172	172	140	142	107	111	190	190	160	160	128	128	187	187
COTMA22cl4	172	172	179	179	155	159	104	104	255	295		107	107	131	131	181	181	145	147	174	176		135	135	116	134		118	118	169	169	110	110	136	136	172	172	ND	ND	107	111	190	190	160	160	128	128	187	187
COTMA38cl1	172	172	179	179	155	159	104	104	255	255		107	107	131	131	181	181	145	147	174	176		135	135	116	134		118	118	169	169	110	110	136	136	172	172	140	140	107	107	190	190	160	160	128	128	187	187
COTMA38cl2	172	172	187	187	155	159	104	104	255	255		107	107	131	131	ND	ND	145	147	158	174	176	135	135	134	134		118	118	169	169	110	110	136	136	172	172	ND	ND	107	107	190	190	160	160	128	128	187	187
COTMA38cl3	ND	ND	ND	ND	155	159	104	104	255	255		107	107	131	131	181	181	145	147	158	174	176	135	135	ND	ND		118	118	169	169	110	110	136	136	172	172	140	140	107	107	190	190	160	160	128	128	187	187
COTMA38cl4	172	172	179	179	155	159	104	104	255	295		107	107	131	131	181	181	145	147	158	174	176	135	135	116	116		118	118	169	169	110	110	136	136	172	172	140	140	107	107	190	190	160	160	128	128	187	187
COTMA47cl1	172	172	179	187	155	159	104	104	255	295		107	107	131	131	181	181	145	147	158	174	176	135	135	134	134		118	118	169	169	110	110	136	136	172	172	140	140	107	107	190	190	ND	ND	128	128	187	187
COTMA47cl2	172	172	179	179	155	159	106	106	255	297		107	107	131	131	181	181	145	147	156	160		135	135	116	116		118	118	169	169	110	110	117	136	172	172	140	140	105	105	190	190	160	160	128	128	187	187
COTMA47cl3	172	172	179	179	155	159	100	100	255	295		103	107	131	131	181	181	145	147	174	176		135	135	110	116		118	118	169	169	110	110	136	136	172	172	140	140	ND	ND	190	190	160	160	128	128	187	187
COTMA47cl4	172	172	179	179	155	159	104	104	255	297		107	107	131	131	169	181	145	147	174	176		135	135	116	134		118	118	169	169	110	110	117	136	172	172	ND	ND	107	107	190	190	160	160	128	128	187	187
CV05cl1	170	182	187	198	163	164	104	104	255	255		111	113	131	131	170	172	151	162	ND	ND		135	141	ND	ND		118	123	169	169	110	110	136	136	174	176	142	142	ND	ND	ND	ND	160	160	128	128	185	187
CV108cl1	172	172	179	187	155	159	104	104	241	241		107	107	131	131	181	181	145	147	158	174	176	135	135	ND	ND		118	118	169	169	110	110	136	147	172	172	140	142	107	111	190	190	ND	ND	128	128	187	187
CV108cl2	172	172	179	187	155	159	104	104	255	255		107	107	131	131	181	181	145	147	174	176		135	135	116	134		118	118	169	169	110	110	136	147	172	172	140	142	107	111	190	190	160	160	128	128	187	187
CV111cl1	172	172	179	187	155	159	104	104	255	303		107	107	131	131	181	181	145	147	174	176		135	135	116	116		118	118	169	169	110	110	136	136	172	172	140	142	107	111	190	190	160	160	128	128	187	187
CV111cl2	172	172	179	187	155	159	104	104	255	303		107	107	131	131	181	181	145	147	174	176		135	135	116	116		118	118	169	169	110	110	136	136	172	172	140	142	107	111	190	190	160	160	128	128	187	187
CV113cl1	172	172	179	179	155	159	104	104	255	303		107	107	131	131	181	181	145	147	174	176		135	135	116	134		117	117	169	169	110	110	136	136	172	172	140	142	107	111	190	190	160	160	128	128	187	187
CV113cl2	172	172	179	187	155	159	104	104	255	255		107	107	131	131	181	181	145	147	174	176		135	135	116	134		118	118	169	169	110	110	136	136	172	172	140	142	107	111	190	190	160	160	128	128	187	187
CV113cl4	172	172	179	187	155	159	104	104	255	255		107	107	131	131	181	181	145	147	174	176		135	135	116	134		118	118	169	169	110	110	136	136	172	172	140	142	107	111	190	190	160	160	128	128	187	187
CV116cl3	172	172	179	179	155	159	104	104	255	295		107	107	131	131	181	181	145	147	172	174		135	135	134	134		117	117	169	169	110	110	136	136	172	172	140	142	107	111	190	190	160	160	128	128	187	187
CV116cl4	172	172	179	179	155	159	100	104	255	295		107	107	131	131	181	181	145	147	174	176		135	135	116	116		117	117	169	169	110	110	136	136	172	172	140	142	107	111	190	190	160	160	128	128	187	187
CV116cl5	172	172	179	179	155	159	104	104	255	295		107	107	131	131	181	181	145	147	174	176		135	135	116	116		118	118	169	169	110	110	136	136	172	172	140	142	107	111	190	190	160	160	128	128	187	187
CV118cl1	172	172	179	179	155	159	104	104	255	295		107	107	131	131	176	181	145	147	174	176		135	135	116	116		118	118	169	169	110	110	136	136	172	172	140	142	ND	ND	190	190	160	160	128	128	187	187
CV118cl2	172	172	179	179	155	159	104	104	255	255		107	107	131	131	178	181	145	147	158	174	176	135	135	116	134		118	118	169	169	110	110	136	147	172	172	140	142	107	111	190	190	160	160	128	128	187	187
CV118cl4	172	172	179	179	155	159	104	104	255	255		107	107	131	131	181	181	145	147	158	174	176	135	135	116	116		118	118	169	169	110	110	136	136	172	172	140	142	107	111	190	190	160	160	128	128	187	187
CV126cl1	172	172	179	179	155	159	104	104	255	295		107	107	131	131	181	181	145	147	174	176		135	135	116	134		105	119	169	169	110	110	136	147	172	172	140	142	107	111	190	190	160	160	128	128	187	187
CV126cl3	172	172	179	179	155	159	104	104	255	295		107	107	131	131	181	181	145	147	174	176		135	135	134	134		117	117	169	169	110	110	136	136	172	172	140	142	107	111	190	190	160	167	128	128	187	187
CV130cl1	172	172	179	179	155	159	104	104	255	295		107	107	131	131	181	181	145	147	174	174		135	135	116	116		118	118	169	169	110	110	136	136	172	172	142	142	111	111	190	190	160	160	128	128	187	187
CV130cl2	172	172	179	179	155	159	104	104	255	295		107	107	131	131	181	181	147	147	174	174		135	135	104	116		118	118	169	169	110	110	136	136	172	172	142	142	111	111	190	190	160	160	128	128	187	187
CV130cl3	172	172	179	179	155	159	104	104	295	295		107	107	131	131	181	181	147	147	164	164		135	135	116	116		118	118	169	169	110	110	136	136	172	172	142	142	111	111	190	190	160	160	128	128	187	187
CV131cl1	ND	ND	185	200	159	159	104	104	255	255		107	109	131	131	181	181	145	147	158	169	174	135	138	ND	ND		118	118	169	169	110	110	136	136	172	174	140	140	ND	ND	ND	ND	ND	ND	128	128	187	187
CV131cl2	176	176	185	185	159	159	104	104	255	255		107	109	131	131	169	181	145	147	169	174		135	138	ND	ND		118	118	169	169	110	110	136	136	172	174	140	140	109	111	190	190	160	160	128	128	187	187
CV131cl3	176	176	185	200	159	159	104	104	255	255		107	109	131	131	169	181	145	147	158	169	174	135	138	ND	ND		118	118	169	169	110	110	136	136	172	174	ND	ND	109	111	190	190	160	160	128	128	187	187
CV133cl1	172	172	179	179	155	159	104	104	255	295		111	113	131	131	181	181	145	147	174	176		135	135	116	116		118	118	169	169	110	110	136	136	172	172	142	142	111	111	190	190	160	160	128	128	187	187
CV133cl5	172	172	179	179	155	159	104	104	255	295		107	107	131	131	181	181	145	147	174	176		135	135	134	134		118	118	169	169	110	110	136	136	172	172	140	142	107	111	190	190	160	160	128	128	187	187
CV136cl12	176	176	185	185	159	159	104	104	255	281		107	109	131	131	169	181	145	147	169	174		135	138	116	116		118	118	169	169	110	110	136	136	172	174	140	140	109	111	190	190	160	160	128	128	187	187
CV136cl5	176	176	ND	ND	159	159	104	104	255	255		107	109	131	131	169	181	145	147	169	174		135	138	116	116		118	118	169	169	110	110	136	136	172	174	140	140	109	111	190	190	160	160	128	128	187	187
CV137cl4	172	172	179	192	155	159	104	104	255	295		107	107	131	131	181	181	145	147	174	176		135	135	116	134		118	118	169	169	110	110	136	147	172	172	140	142	107	111	190	190	160	160	128	128	187	187
CV137cl5	172	172	179	179	155	157	104	104	255	295		111	113	131	131	181	181	145	147	174	176		135	135	116	116		118	118	169	169	110	110	136	136	172	172	140	142	107	111	190	190	160	160	128	128	187	187
CV139cl1	176	176	ND	ND	159	159	104	104	255	255		107	109	131	131	169	181	145	147	169	174		135	138	116	116		118	118	169	169	110	110	136	136	172	174	140	140	109	111	190	190	160	160	128	128	187	187
CV139cl2	172	172	ND	ND	155	159	104	104	255	295		107	107	131	131	181	181	145	147	174	176		135	135	134	134		118	118	169	169	110	110	136	147	172	172	142	140	107	111	190	190	160	160	128	128	187	187
CV139cl3	172	172	177	190	155	159	104	104	293	293		107	107	131	131	181	181	145	147	174	176		135	135	116	116		118	118	169	169	110	110	136	147	172	172	140	142	ND	ND	190	190	160	160	128	128	187	187
CV142cl1	172	172	200	200	159	159	104	104	255	281		107	107	131	131	181	181	147	147	175	176		135	135	116	116		118	118	169	169	110	110	136	136	172	172	140	140	111	111	190	190	160	160	128	128	184	187
CV142cl2	172	172	179	179	159	159	104	104	255	285		107	107	131	131	181	181	147	147	174	176		135	135	116	134		118	118	169	169	110	110	136	136	172	172	140	140	111	111	190	190	160	160	128	128	183	187
CV143cl3	172	172	179	179	155	159	104	104	255	295		107	107	131	131	181	181	145	145	174	176		135	135	116	134		118	118	169	169	110	110	136	147	172	172	140	142	107	111	190	190	160	160	128	128	187	187
CV143cl9	172	172	179	179	159	159	104	104	255	259		107	107	131	131	181	181	147	147	174	176		135	135	116	116		118	118	169	169	110	110	136	136	172	172	140	140	111	111	190	190	160	160	128	128	184	187
CV144cl2	172	172	179	179	159	159	104	104	255	285		107	107	131	131	181	181	147	147	174	176		135	135	116	134		118	118	169	169	110	110	136	136	172	172	140	140	109	111	190	190	160	160	128	128	184	187
CV144cl4	172	172	179	179	159	159	104	104	255	285		107	107	131	131	181	181	147	147	174	176		135	135	116	134		118	118	169	169	110	110	136	136	172	172	140	140	111	111	190	190	160	160	128	128	184	187
CV145cl1	172	172	179	179	159	159	104	104	255	281		107	107	131	131	181	181	147	147	174	176		135	135	134	134		118	118	169	169	110	110	136	136	172	172	140	140	111	111	190	190	160	160	128	128	184	187
CV145cl2	172	172	179	179	159	159	104	104	255	285		107	107	131	131	181	181	147	147	174	176		135	135	116	116		118	118	169	169	110	110	136	136	172	172	140	140	111	111	190	190	160	160	128	128	183	187
CV145cl3	172	172	179	179	159	159	104	104	255	285		107	107	131	131	181	181	147	147	174	176		135	135	116	116		118	118	169	169	110	110	136	136	172	172	140	140	111	111	190	190	160	160	128	128	183	187
CV147cl1	172	172	179	179	155	159	104	106	255	295		107	107	131	131	181	181	145	145	174	176		132	135	116	134		105	127	169	169	110	110	136	136	172	172	140	142	107	111	190	190	160	160	128	128	187	187
CV147cl2	172	172	ND	ND	155	159	104	104	255	295		107	107	131	131	181	181	145	145	174	176		135	135	134	136		105	118	169	169	110	110	136	136	172	172	140	142	107	111	190	190	160	160	128	128	187	187
CV147cl3	172	172	179	179	155	159	104	104	255	295		107	107	131	131	181	181	145	145	174	176		135	135	ND	ND		118	118	169	169	110	110	136	136	172	172	140	142	107	111	190	190	160	160	128	128	187	187
CV148cl3	172	172	179	179	155	159	104	104	255	295		107	107	131	131	181	181	145	147	172	176		135	135	116	134		118	127	169	169	110	110	136	136	172	172	140	142	107	111	190	190	160	160	128	128	187	187
CV148cl4	172	172	179	179	155	159	104	104	255	281		107	107	131	131	181	181	145	147	172	176		135	135	116	116		118	118	169	169	110	110	136	136	172	172	140	142	107	111	190	190	160	160	128	128	187	187
CV148cl5	172	172	179	179	155	159	104	104	255	255		107	107	131	131	181	181	145	147	172	174	176	135	135	116	116		118	118	169	169	110	110	136	136	172	172	140	142	107	111	190	190	160	160	128	128	187	187
CV149cl2	172	172	179	179	155	159	104	104	255	295		107	107	131	131	181	181	145	147	174	176		135	135	116	134		118	118	169	169	110	110	136	147	172	172	140	142	107	111	190	190	160	160	128	128	187	187
CV149cl3	172	172	ND	ND	155	159	104	104	255	281		107	107	131	131	181	181	145	147	174	176		135	135	ND	ND		118	118	169	169	110	110	136	136	172	172	140	142	107	111	190	190	160	160	128	128	187	187
CV180cl4	172	172	ND	ND	155	159	104	104	255	295		107	107	131	131	181	181	145	147	176	176		135	135	116	134		118	118	169	169	110	110	136	147	172	172	142	140	ND	ND	190	190	160	160	128	128	187	187
CV180cl5	172	172	179	179	155	159	104	104	255	295		107	107	131	131	181	181	145	147	176	176		135	135	116	134		118	118	169	169	110	110	136	147	172	172	140	142	107	111	190	190	160	160	128	128	187	187
CV181cl1	172	172	179	179	155	159	104	104	255	295		107	107	131	131	181	181	145	147	176	176		135	135	134	134		118	118	167	167	110	110	136	147	172	172	140	142	107	111	190	190	160	160	128	128	187	187
CV181cl2	172	172	179	179	155	159	104	104	255	283		107	107	131	131	181	181	145	147	176	176		135	135	134	134		118	118	169	169	110	110	136	136	172	172	140	142	107	111	190	190	160	160	128	128	187	187
CV225cl1	172	172	179	179	155	159	104	104	255	295		107	107	131	131	181	181	145	147	174	174		135	135	116	116		118	118	169	169	110	110	136	136	172	172	140	142	107	111	190	190	160	160	128	128	187	187
CV225cl5	172	172	179	179	155	159	104	104	255	295		107	107	131	131	181	181	145	147	174	174		135	135	116	134		118	118	169	169	110	110	136	136	172	172	140	142	107	111	190	190	160	160	128	128	187	187
CV245cl1	172	172	179	179	155	159	104	104	255	295		107	107	131	131	181	181	145	147	158	174	176	135	135	116	116		118	118	169	169	110	110	136	136	172	172	140	142	107	111	190	190	160	160	128	128	187	187
CV245cl2	172	172	ND	ND	155	159	104	104	255	295		107	107	131	131	181	181	145	147	158	174	176	135	135	116	134		118	118	169	169	110	110	136	136	172	172	140	142	107	111	190	190	160	160	128	128	187	187
CV245cl3	172	172	179	179	155	159	104	104	255	295		107	107	131	131	181	181	145	147	174	176		135	135	116	134		118	118	169	169	110	110	136	136	172	172	140	142	107	111	190	190	160	160	128	128	187	187
CV249cl3	172	172	179	179	155	159	104	104	255	295		107	107	131	131	181	181	145	145	174	176		135	135	116	116		117	117	169	169	110	110	136	136	172	172	140	140	107	107	190	190	160	160	128	128	187	187
CV249cl6	172	172	179	179	155	159	104	104	255	295		107	107	131	131	181	181	145	145	174	176		135	135	134	134		118	118	169	169	110	110	136	136	172	172	140	140	107	107	190	190	160	160	128	128	187	187
CV254cl5	172	172	ND	ND	159	159	104	104	255	305		107	107	131	131	181	181	145	147	174	176		135	135	116	134		118	127	169	169	110	110	136	136	172	172	140	142	111	111	190	190	160	160	128	128	187	187
CV254cl6	172	172	192	192	159	159	104	104	255	305		107	107	131	131	181	181	145	147	160	160		135	135	116	134		118	118	169	169	110	110	136	136	172	172	140	142	111	111	190	190	160	160	128	128	187	187
CV255cl5	172	172	179	179	159	159	104	104	255	295		107	107	131	131	181	181	147	170	174	176		135	135	108	116		118	118	169	169	110	110	136	136	172	172	140	142	107	111	190	190	160	160	128	128	187	187
CV255cl6	172	172	ND	ND	159	159	104	104	255	295		107	107	131	131	181	181	145	147	174	176		135	135	134	134		118	118	169	169	110	110	136	136	172	172	140	142	107	111	190	190	160	160	128	128	187	187
CV256cl1	172	172	179	179	155	159	104	104	255	255		107	107	131	131	181	181	145	147	174	176		135	135	112	134		117	117	169	169	110	110	136	136	172	172	142	142	107	111	190	190	160	160	128	128	187	187
CV256cl4	172	172	ND	ND	155	159	104	104	255	281		107	107	131	131	181	181	145	147	174	176		135	135	134	134		118	118	169	169	110	110	136	136	172	172	140	142	111	111	190	190	160	160	128	128	187	187
CV256cl7	172	172	179	179	155	159	104	104	255	255		107	107	131	131	181	181	147	147	174	176		135	135	134	134		118	118	169	169	110	110	136	136	172	172	142	142	111	111	190	190	160	160	128	128	187	187
CV257cl1	172	172	179	179	155	159	104	104	255	295		107	107	131	131	181	181	145	147	174	176		135	135	134	134		118	118	169	169	110	110	136	136	172	172	140	142	107	111	190	190	160	160	128	128	187	187
CV257cl2	172	172	179	179	155	159	104	104	255	295		107	107	131	131	181	181	145	147	174	176		135	135	116	116		118	118	169	169	110	110	136	136	172	172	140	142	107	111	190	190	160	160	128	128	187	187
CV257cl3	172	172	ND	ND	155	159	104	104	255	295		107	107	131	131	181	181	145	147	174	176		135	135	116	116		118	118	169	169	110	110	136	147	172	172	140	142	107	111	190	190	160	160	128	128	187	187
CV258cl2	172	172	179	179	155	159	104	104	255	295		107	107	131	131	181	181	145	147	174	176		135	135	134	134		118	118	169	169	110	110	136	136	172	172	140	142	107	111	190	190	160	160	128	128	187	187
CV258cl3	172	172	179	179	155	159	104	104	255	295		107	107	131	131	181	181	145	147	174	176		135	135	116	116		118	118	169	169	110	110	136	136	172	172	140	142	107	111	190	190	160	160	128	128	187	187
CV258cl5	172	172	179	179	155	159	104	104	255	295		107	107	131	131	181	181	145	147	176	176		135	135	116	116		118	118	169	169	110	110	136	136	172	172	140	142	107	111	190	190	160	160	128	128	187	187
CV59cl1	172	172	179	179	159	159	104	104	255	295		111	113	131	131	181	181	147	147	174	174		135	135	116	116		118	118	169	169	110	110	136	136	172	172	142	142	111	111	190	190	160	160	128	128	187	187
CV59cl2	172	172	179	179	155	159	104	104	255	295		107	107	131	131	181	181	145	147	174	174		135	135	116	134		118	118	169	169	110	110	136	147	172	172	140	142	107	111	190	190	160	160	128	128	187	187
CV65cl2	172	172	179	179	155	159	104	104	255	295		107	107	131	131	176	181	145	147	174	176		135	135	116	134		118	118	169	169	110	110	136	136	172	172	140	142	107	111	190	190	160	160	128	128	187	187
CV65cl3	172	172	179	179	155	159	104	104	255	255		107	107	131	131	176	181	145	147	174	176		135	135	116	116		118	118	169	169	110	110	136	136	172	172	140	142	107	111	190	190	160	160	128	128	187	187
MERC10cl1	180	182	179	179	161	161	104	104	255	255		107	109	131	131	172	173	137	153	169	174		135	135	116	116		118	118	169	169	110	110	136	136	174	174	140	142	109	109	190	188	160	160	128	128	179	179
MERC10cl2	180	182	179	179	163	163	104	104	255	255		107	109	131	131	172	173	137	153	169	174		135	141	116	134		118	118	169	169	110	110	136	136	172	174	140	142	109	109	188	190	160	160	128	128	181	181
MERC10cl3	180	182	ND	ND	163	163	104	104	255	255		107	109	131	131	172	173	137	153	158	169	174	135	141	116	116		118	118	169	169	110	110	136	136	174	174	140	142	109	109	188	190	160	160	128	128	179	179
MERC10cl4	180	182	179	179	163	163	104	104	255	255		107	109	131	131	172	173	137	153	158	169	174	135	141	116	116		118	118	169	169	110	110	136	136	174	174	ND	ND	109	109	188	190	160	160	128	128	179	179
NUAL1cl1	172	172	179	185	159	159	104	104	283	283		107	107	131	131	178	181	141	143	167	177		132	138	116	116		118	118	169	169	110	110	149	149	172	174	130	130	109	111	188	190	160	160	128	128	183	187
NUAL1cl2	172	172	179	185	159	159	104	104	283	283		107	107	131	131	178	181	141	143	167	177		132	138	116	116		118	118	169	169	110	110	149	149	172	174	130	130	109	111	188	190	160	160	128	128	183	187
NUAL1cl3	172	172	179	185	159	159	104	104	283	283		107	107	131	131	178	181	141	143	167	177		132	138	116	116		118	118	169	169	110	110	149	149	172	174	130	130	109	111	188	190	160	160	128	128	183	187
NUAL1cl4	172	172	179	185	159	159	104	104	285	285		107	107	131	131	178	181	141	143	167	177		132	138	116	116		118	118	169	169	110	110	149	149	172	174	130	130	109	111	188	190	160	160	128	128	183	187
SCRIR6cl1	174	174	189	190	159	159	104	104	255	259		103	109	131	131	173	178	157	157	169	169		132	135	116	116		118	118	169	169	110	110	136	136	174	176	140	140	111	111	186	190	160	160	128	128	183	194
SCRIR6cl2	174	174	189	190	159	159	104	104	255	259		103	109	131	131	173	178	157	157	169	169		132	135	116	130		118	118	169	169	110	110	136	136	174	176	140	140	111	111	186	190	160	160	128	128	183	194
SCRIR6cl3	174	174	189	190	159	159	104	104	255	259		103	109	131	131	173	178	157	157	169	169		132	135	116	130	134	118	118	169	169	110	110	136	136	174	176	140	140	111	111	186	190	ND	ND	128	128	183	194
SCRIR6cl4	174	174	189	190	159	159	104	104	255	259		103	109	131	131	ND	ND	157	157	169	169		132	135	116	116		127	127	169	169	110	110	136	136	174	176	140	140	111	111	186	190	160	160	128	128	183	194
SJM18cl1	182	184	177	177	163	165	104	104	255	255		107	109	131	131	169	170	153	155	174	176		132	135	116	130	134	118	118	169	169	110	110	136	158	174	174	140	140	111	111	188	192	ND	ND	128	128	182	185
SJM18cl2	182	184	177	177	163	165	104	104	256	256		107	109	131	131	169	170	153	155	158	174	176	132	135	116	116		118	118	169	169	110	110	136	158	174	174	140	140	111	111	188	192	160	160	128	128	182	185
SJM18cl3	182	184	ND	ND	163	165	104	104	255	255		107	109	131	131	169	170	153	155	158	174	176	132	135	116	116		118	118	169	169	110	110	136	158	174	174	ND	ND	111	111	188	192	160	160	128	128	182	185
SJM18cl4	182	184	177	177	163	165	104	104	255	255		107	109	131	131	169	170	153	155	158	174	176	132	135	116	132	134	118	118	169	169	110	110	136	158	174	174	140	140	111	111	188	192	160	160	128	128	182	185
SJM22cl1	182	182	ND	ND	163	163	104	104	255	255		107	109	131	131	170	173	153	153	158	174	176	135	135	116	134		118	118	169	169	110	110	136	154	172	176	130	142	109	109	192	196	160	160	128	128	183	183
SJM22cl2	182	182	200	200	161	161	104	104	255	255		107	109	131	131	ND	ND	153	153	174	176		135	135	116	134		118	118	169	169	110	110	136	154	172	176	130	142	109	109	192	196	ND	ND	128	128	183	183
SJM22cl4	182	182	200	200	161	161	104	104	255	255		107	109	131	131	170	173	153	153	174	176		135	135	116	116		118	118	169	169	110	110	136	154	172	176	ND	ND	109	109	192	196	160	160	128	128	183	183
SJM23cl1	172	182	190	200	165	165	104	104	255	255		107	107	131	131	169	169	155	162	176	176		132	135	116	130	134	118	118	169	169	110	110	136	147	174	176	142	142	111	113	188	196	160	160	128	128	183	183
SJM23cl4	172	182	190	200	165	165	104	104	255	255		107	107	131	131	169	169	155	162	176	176		132	135	116	130	134	118	118	169	169	110	110	136	147	174	176	142	142	ND	ND	188	196	160	160	128	128	183	183
SJM23cl5	172	182	190	200	165	165	104	104	255	255		107	107	131	131	169	169	155	162	176	176		132	135	116	116		118	118	169	169	110	110	136	147	174	176	142	142	ND	ND	188	196	160	160	128	128	183	183
SJM23cl6	172	182	190	200	163	165	104	104	255	255		107	107	131	131	169	169	155	162	158	176		132	135	116	130	134	118	118	169	169	110	110	136	147	174	176	142	142	ND	ND	188	196	160	160	128	128	183	183
SJM25cl1	172	172	179	179	167	167	104	104	261	263		107	109	131	131	172	178	143	143	169	177		132	132	116	116		118	118	169	169	110	110	154	154	172	172	130	130	ND	ND	188	188	160	160	128	128	183	198
SJM25cl2	172	172	179	179	167	167	104	104	261	263		107	109	131	131	ND	ND	143	143	169	177		132	132	130	130		118	118	169	169	110	110	154	154	172	172	130	130	109	111	188	188	160	160	128	128	183	198
SJM25cl3	172	172	179	179	167	167	104	104	261	263		107	109	131	131	172	178	143	143	158	169	177	132	132	116	130		118	118	169	169	110	110	154	154	172	172	ND	ND	109	111	188	188	160	160	128	128	183	198
SJM25cl4	ND	ND	179	179	167	167	104	104	261	263		107	109	131	131	172	178	143	143	169	177		132	132	116	116		118	118	169	169	110	110	154	154	172	172	130	130	109	111	188	188	160	160	128	128	183	198
SJM26cl1	ND	ND	200	200	163	163	104	104	255	261		107	107	131	131	172	172	137	153	174	176		132	135	116	130	134	118	118	169	169	110	110	136	158	172	176	130	142	109	109	192	192	160	160	128	128	182	185
SJM26cl2	182	182	200	200	163	163	104	104	255	261		107	107	131	131	172	173	137	153	174	176		132	135	116	130	134	118	129	169	169	110	110	136	158	172	176	130	142	109	109	192	192	160	160	128	128	182	185
SJM32cl1	ND	ND	ND	ND	159	163	104	104	ND	ND		107	107	131	131	ND	ND	141	149	177	177		132	132	116	130		118	118	169	169	110	110	154	156	172	174	132	142	109	109	182	186	ND	ND	128	128	188	190
SJM32cl2	172	172	ND	ND	159	163	104	104	251	265		107	107	131	131	172	181	141	149	177	177		132	132	116	116		118	118	169	169	110	110	156	154	172	174	132	142	109	109	ND	ND	ND	ND	128	128	188	190
SJM32cl3	ND	ND	ND	ND	159	163	104	104	251	265		107	107	131	131	173	181	141	149	177	177		132	132	116	116		118	118	169	169	110	110	154	156	172	174	132	142	109	109	ND	ND	160	160	128	128	188	190
SJM32cl4	172	172	184	187	159	163	104	104	251	265		107	107	131	131	173	181	141	149	177	177		132	132	116	130		118	118	169	169	110	110	154	156	172	174	132	142	109	109	ND	ND	160	160	128	128	188	190
SJM33cl1	172	182	190	190	163	165	104	104	255	261		107	109	131	131	172	178	153	155	158	169	174	132	135	116	132	134	118	118	169	169	110	110	154	158	172	176	130	142	ND	ND	188	192	160	160	128	128	182	183
SJM33cl4	172	182	190	190	163	165	104	104	255	261		107	109	131	131	172	178	153	155	158	169	174	132	135	116	132	134	118	118	169	169	110	110	154	158	172	176	130	142	111	111	188	192	160	160	128	128	182	183
SJM34cl1	176	184	179	179	163	163	104	104	255	255		109	109	131	131	170	173	153	153	158	166	174	135	135	116	134		118	118	169	169	110	110	136	136	174	176	ND	ND	ND	ND	190	192	160	160	128	128	183	187
SJM34cl4	176	184	179	179	163	163	104	104	255	255		109	109	131	131	170	173	153	153	164	166	172	135	135	116	134		118	118	169	169	110	110	136	136	174	176	ND	ND	109	111	190	192	ND	ND	128	128	183	187
SJM35cl1	ND	ND	ND	ND	159	167	104	104	255	257		107	107	131	131	169	172	143	143	169	177		132	132	110	116	130	118	123	169	169	106	110	147	154	172	174	130	130	109	109	188	194	150	160	128	128	183	198
SJM35cl2	172	180	179	179	159	167	104	104	255	257		107	107	131	131	169	172	143	143	169	177		132	132	116	116		118	118	169	169	106	110	147	154	172	174	130	130	109	109	188	194	160	160	128	128	183	198
SJM35cl3	172	180	ND	ND	159	167	104	104	255	257		107	107	131	131	169	172	143	143	169	177		132	132	116	130		118	118	169	169	106	110	147	154	172	174	130	130	109	109	188	188	ND	ND	128	128	183	198
SJM37cl1	172	172	ND	ND	159	163	104	104	257	257		107	109	131	131	178	178	143	143	169	181		132	132	130	130		118	118	169	169	110	110	136	149	174	176	132	132	109	109	190	198	160	160	128	128	183	190
SJM37cl2	172	172	ND	ND	159	163	104	104	257	257		107	109	131	131	178	178	143	143	169	181		132	132	116	130		118	118	169	169	110	110	136	149	174	176	ND	ND	109	109	190	198	160	160	128	128	183	190
SJM37cl3	172	172	179	179	159	163	104	104	257	257		107	109	131	131	ND	ND	143	143	169	181		132	132	116	116		118	118	169	169	110	110	136	149	174	176	ND	ND	109	109	ND	ND	ND	ND	128	128	183	190
SJM37cl4	172	172	179	179	159	163	104	104	257	257		107	109	131	131	178	178	143	143	169	181		132	132	116	116		118	118	169	169	110	110	136	149	174	176	132	132	109	109	190	198	ND	ND	128	128	183	190
SJM39cl1	170	172	177	190	163	163	104	104	255	255		107	109	131	131	169	169	153	157	174	174		135	135	116	116		118	118	169	169	110	110	136	136	176	176	140	140	113	113	190	188	160	160	128	128	185	185
SJM39cl2	170	172	177	190	163	163	104	104	255	255		107	109	131	131	169	169	153	157	158	174		135	135	116	134		118	118	169	169	110	110	136	136	176	176	140	140	113	113	188	190	160	160	128	128	185	185
SJM39cl3	170	172	177	190	163	163	104	104	255	255		107	109	131	131	169	169	153	157	172	172		135	135	116	134		118	118	169	169	110	110	136	136	176	176	140	140	113	113	188	190	160	160	128	128	185	185
SJM39cl4	170	172	177	190	163	163	104	104	255	255		107	109	131	131	169	169	153	157	158	174		135	135	116	134		118	118	169	169	110	110	136	136	176	176	140	140	113	113	188	190	160	160	128	128	185	185
SJM3cl1	172	180	179	179	159	167	104	104	255	257		107	107	131	131	169	172	143	143	158	169	177	132	132	116	130		118	118	169	169	106	110	147	154	172	174	130	130	109	109	188	194	160	160	128	128	183	198
SJM3cl2	172	180	ND	ND	ND	ND	104	104	255	257		107	107	131	131	169	172	143	143	169	177		132	132	116	116		118	118	169	169	106	110	ND	ND	172	174	ND	ND	109	109	188	188	ND	ND	128	128	183	198
SJM3cl3	172	180	179	179	159	167	104	104	255	257		107	107	131	131	169	172	143	143	169	177		132	132	116	130		123	123	169	169	106	110	147	154	172	174	130	130	109	109	188	194	160	160	128	128	183	198
SJM3cl4	172	180	179	187	159	167	104	104	255	257		107	107	131	131	169	172	143	143	169	177		132	132	116	130		118	118	169	169	106	110	147	154	172	174	130	130	109	109	188	188	160	160	128	128	183	198
SJM40cl1	172	172	185	185	157	159	104	104	255	283		107	107	131	131	ND	ND	141	147	172	179		132	132	116	130		118	118	169	169	110	110	145	154	172	172	130	130	111	111	184	188	160	160	128	128	183	190
SJM40cl2	172	172	ND	ND	157	159	104	104	255	255		107	107	131	131	ND	ND	141	147	169	177		132	132	130	130		118	118	169	169	110	110	145	154	172	172	130	130	111	111	184	188	ND	ND	128	128	183	190
SJM41cl1	172	172	185	185	163	169	104	104	269	271		107	107	131	131	176	176	141	143	158	172	179	132	132	110	116	132	118	118	169	169	110	110	154	156	172	174	130	130	109	111	184	188	160	160	128	128	183	183
SJM41cl2	ND	ND	185	185	163	167	104	104	269	271		107	107	131	131	ND	ND	141	143	158	169	177	132	132	116	130		118	118	169	169	110	110	154	156	172	174	130	130	109	111	184	188	160	160	128	128	183	183
SJM41cl3	172	172	185	185	161	167	104	104	269	271		107	107	131	131	176	176	141	143	169	177		132	132	116	130		118	118	169	169	110	110	154	156	172	174	130	130	109	111	184	184	160	160	128	128	183	183
SJMC3cl1	182	182	ND	ND	163	163	104	104	251	255		107	109	131	131	169	172	141	155	158	166	176	132	135	132	134		118	118	169	169	110	110	136	136	174	176	142	142	ND	ND	ND	ND	160	160	128	128	183	185
SJMC3cl3	182	182	ND	ND	163	163	104	104	251	255		107	109	131	131	169	172	141	157	166	176		132	135	116	130	134	118	118	169	169	110	110	136	136	174	176	142	142	ND	ND	188	192	160	160	128	128	183	185
SJMC3cl4	182	182	179	200	163	163	104	104	251	255		107	109	131	131	169	172	141	157	158	166	176	132	135	116	132	134	118	118	169	169	110	110	136	136	174	176	142	142	ND	ND	188	192	160	160	128	128	183	185
SJMC7cl1	172	174	177	185	159	159	104	104	257	263		107	107	131	131	173	181	143	143	169	177		132	132	116	130		118	118	169	169	110	110	149	152	172	172	134	140	109	109	188	190	160	160	128	128	198	198
SJMC7cl4	172	172	177	185	159	159	104	104	257	263		107	107	131	131	173	181	143	143	169	177		132	132	116	130		118	118	169	169	110	110	149	151	172	172	132	140	109	109	188	190	160	160	128	128	198	198
SJMC7cl6	172	172	177	185	159	159	104	104	257	263		107	107	131	131	173	181	143	143	169	177		132	132	116	130		118	118	169	169	110	110	149	152	172	172	134	140	109	109	188	190	ND	ND	128	128	198	198
SJMO11cl1	184	184	177	179	163	165	104	104	255	255		107	107	131	131	173	178	153	153	167	174		135	135	116	134		118	118	169	169	110	110	136	136	174	174	ND	ND	111	111	190	190	160	160	128	128	182	183
SJMO11cl2	184	184	177	179	163	167	104	104	255	255		105	107	131	131	173	178	153	153	167	172		135	135	116	116		118	125	169	169	110	110	136	136	174	174	138	138	111	111	190	190	160	160	128	128	182	183
SJMO11cl3	184	184	177	179	163	167	104	104	255	255		107	107	131	131	173	178	153	153	167	174		135	135	116	134		118	127	169	169	110	110	136	136	174	174	140	140	111	111	190	190	160	160	128	128	182	183
SJMO11cl4	184	184	177	179	163	167	104	104	255	255		105	107	131	131	173	178	153	153	167	172		135	135	116	134		118	118	169	169	110	110	136	136	174	174	140	140	111	111	190	190	160	160	128	128	182	183
SJMO3cl1	180	180	179	179	163	163	104	104	251	255		107	107	131	131	ND	ND	141	153	172	174		132	132	116	130		118	118	169	169	110	110	136	136	172	172	140	142	111	111	188	188	ND	ND	128	128	182	185
SJMO3cl2	180	180	179	179	163	163	104	104	ND	ND		107	107	131	131	ND	ND	141	155	174	176		132	132	116	130		118	118	169	169	110	110	136	136	172	172	140	142	111	111	188	188	ND	ND	128	128	182	185
SJMO3cl3	180	180	179	179	163	163	104	104	ND	ND		107	107	131	131	173	178	141	155	174	176		132	132	130	130		118	118	169	169	110	110	136	136	172	172	140	142	ND	ND	ND	ND	164	164	128	128	182	185
SJMO9cl1	182	182	179	190	163	163	104	104	255	255		107	109	131	131	168	172	149	155	167	172		135	135	134	134		118	118	169	169	110	110	136	136	174	176	140	142	111	111	188	190	160	160	128	128	183	185
SJMO9cl3	ND	ND	ND	ND	163	163	104	104	255	255		107	109	131	131	168	172	149	155	158	169	172	135	135	116	134		118	118	169	169	110	110	136	136	174	176	ND	ND	111	111	188	190	160	160	128	128	183	185
SJMOR20cl1	172	180	179	179	159	159	104	104	191	201	257	107	107	131	131	178	181	143	143	160	169	172	129	132	116	128	130	118	118	169	169	110	110	149	154	172	172	130	142	109	111	184	186	160	160	128	128	190	200
SJMOR20cl2	ND	ND	179	179	159	159	104	104	257	257		107	107	131	131	178	181	143	143	169	172		129	132	116	116		118	118	169	169	110	110	149	154	172	172	130	142	109	111	184	186	160	160	128	128	190	200
SJMOR20cl3	172	180	179	179	159	159	104	104	257	257		107	111	131	131	ND	ND	143	143	169	172		129	132	116	116		118	118	169	169	110	110	149	154	172	172	130	142	109	111	184	186	160	160	128	128	190	200
SJMOR20cl4	172	180	179	179	159	159	104	104	257	257		107	107	131	131	178	181	143	143	169	172		129	132	116	128	130	118	118	169	169	110	110	149	154	172	172	130	142	109	111	184	186	160	160	128	128	190	200
SJMOR21cl1	182	184	177	177	163	165	104	104	253	255		107	107	131	131	169	172	151	153	172	174		132	135	116	116		118	118	169	169	110	110	ND	ND	172	174	140	140	113	113	186	190	160	160	128	128	183	187
SJMOR21cl2	182	184	177	177	163	165	104	104	253	255		107	107	131	131	169	172	151	153	174	176		132	135	116	132	134	118	118	169	169	110	110	136	158	172	174	140	140	113	113	186	190	160	160	128	128	183	187
SJMOR21cl3	182	184	177	177	163	165	104	104	253	255		107	107	131	131	169	172	151	153	174	176		132	135	116	132	134	118	125	169	169	110	110	136	158	172	174	140	140	113	113	186	190	160	160	128	128	183	187
SJMOR21cl4	182	184	177	177	163	165	104	104	253	255		107	107	131	131	169	172	151	153	174	176		132	135	116	132	134	118	125	169	169	110	110	136	158	172	174	ND	ND	113	113	186	190	160	160	128	128	183	187
SJMOR22cl1	172	180	179	185	159	159	104	104	257	257		107	109	ND	ND	178	178	143	143	172	176		129	132	116	116		118	118	169	169	106	110	154	154	172	174	130	130	111	111	184	190	160	160	128	128	200	200
SJMOR22cl2	172	180	185	185	159	159	104	104	257	257		107	109	131	131	178	178	143	143	172	176		129	132	126	130		118	118	169	169	106	110	154	154	172	174	ND	ND	111	111	184	190	160	160	128	128	200	200
SJMOR22cl3	172	180	185	185	159	159	104	104	201	257		107	109	131	131	178	178	143	143	172	176		129	132	116	116		118	118	169	169	106	110	154	154	172	174	ND	ND	111	111	184	190	160	160	128	128	200	200
SJMOR22cl4	172	180	ND	ND	159	159	104	104	257	257		107	109	131	131	178	178	143	143	172	176		129	132	128	132		118	118	169	169	106	110	154	154	172	174	ND	ND	111	111	184	190	160	160	128	128	200	200
SJMOR23cl2	172	180	179	179	159	163	104	104	257	319		107	109	131	131	178	178	143	143	169	176		129	132	116	116		118	118	169	169	106	110	149	154	172	174	130	130	109	111	190	188	160	160	128	128	200	200
SJMOR23cl3	172	172	185	185	159	159	104	104	255	257		107	109	131	131	178	180	143	143	158	169	172	129	132	116	126	130	118	118	169	169	106	110	149	154	172	174	130	142	109	111	186	190	160	160	128	128	183	200
SJMOR23cl4	ND	ND	ND	ND	159	159	104	104	257	257		109	109	131	131	178	178	143	143	172	176		129	132	116	116		118	118	169	169	110	110	149	154	174	174	130	130	109	111	188	188	160	160	128	128	198	200
SJMOR29cl1	172	172	176	176	159	159	104	104	257	257		107	107	131	131	181	181	141	141	169	177		129	132	116	116		118	127	169	169	106	110	145	154	172	174	130	132	109	111	186	188	160	160	128	128	187	206
SJMOR29cl2	172	172	ND	ND	159	159	104	104	257	257		107	107	131	131	181	181	141	141	169	177		129	132	116	116		118	118	169	169	106	110	ND	ND	172	174	130	132	109	111	ND	ND	160	160	128	128	187	206
SJMOR29cl4	172	172	ND	ND	159	159	104	104	206	257		107	107	131	131	181	181	141	141	169	177		129	132	116	126	130	118	118	169	169	106	110	145	154	172	174	130	132	109	111	186	188	ND	ND	128	128	187	206
SJMOR29cl5	172	172	ND	ND	159	159	104	104	257	257		107	111	131	131	181	181	141	141	169	177		129	132	116	116		118	118	169	169	106	110	145	154	172	174	132	134	109	111	186	188	160	160	128	128	187	206
SJMOR30cl1	182	184	177	177	163	165	104	104	255	256		105	107	131	131	169	173	151	153	174	176		132	135	116	132	134	118	118	169	169	110	110	136	158	172	174	140	140	113	113	186	190	160	160	128	128	183	187
SJMOR30cl2	182	184	177	177	163	165	104	104	255	256		107	107	131	131	ND	ND	151	153	174	176		132	135	116	130	134	118	118	169	169	110	110	136	158	172	174	140	140	ND	ND	186	190	ND	ND	128	128	183	187
SJMOR30cl3	182	184	177	177	163	165	104	104	253	256		107	107	131	131	169	173	151	153	174	176		132	135	116	132	134	118	118	169	169	110	110	136	158	172	174	140	140	113	113	186	190	160	160	128	128	183	187
SJMOR30cl5	182	184	177	177	163	165	104	104	253	256		107	107	131	131	169	173	151	153	176	174		132	135	116	116		118	118	169	169	110	110	136	158	172	174	140	140	113	113	186	190	160	160	128	128	183	187
SMA2cl1	170	191	177	179	155	163	104	104	255	255		109	109	131	131	173	178	151	153	167	174		135	135	116	116		118	118	169	169	110	110	136	156	174	176	ND	ND	111	111	184	184	160	160	128	128	183	185
SMA2cl2	170	191	177	179	155	163	104	104	255	255		109	109	131	131	173	178	151	153	167	174		135	135	116	116		118	118	169	169	110	110	ND	ND	174	176	ND	ND	111	111	184	184	160	160	128	128	183	185
SMA2cl3	170	191	177	179	155	161	104	104	255	255		109	109	131	131	173	178	151	153	167	174		135	135	116	134		118	118	169	169	110	110	136	156	174	176	ND	ND	111	111	184	184	160	160	128	128	183	185
SMA2cl4	170	191	177	179	155	161	104	104	255	255		109	109	131	131	173	178	151	153	166	174		135	135	116	134		118	118	169	169	110	110	136	156	174	176	140	142	111	111	184	184	160	160	128	128	183	185
SMA4cl1	174	174	190	190	163	163	104	104	256	273		109	109	131	131	172	172	160	162	169	177		135	135	116	134		118	118	169	169	110	110	136	156	172	174	142	142	111	111	186	190	160	160	128	128	183	187
SMA4cl2	174	174	ND	ND	163	163	104	104	255	273		109	109	131	131	172	172	160	162	169	177		135	135	116	134		118	118	169	169	110	110	136	156	172	174	ND	ND	111	117	186	190	160	160	128	128	183	187
SMA4cl3	174	174	190	190	163	163	104	104	255	273		109	109	131	131	172	172	160	162	167	177		135	135	116	134		118	118	169	169	110	110	136	156	172	174	142	142	111	111	186	190	160	160	128	128	183	187
SMA5cl1	184	184	177	177	163	165	104	104	255	255		103	109	131	131	169	170	143	153	167	174		132	135	110	116	134	118	118	169	169	110	110	136	156	174	174	140	142	111	111	188	192	160	160	128	128	179	179
SMA5cl2	184	184	177	177	161	165	104	104	255	255		103	109	131	131	169	169	143	153	167	174		135	135	116	134		118	118	169	169	110	110	136	156	174	174	142	140	111	111	188	192	160	160	128	128	179	179
SMA5cl4	184	184	177	177	161	165	104	104	255	255		103	109	131	131	169	170	143	153	167	172		135	135	116	134		118	118	169	169	110	110	136	156	174	174	140	142	111	111	188	192	160	160	128	128	179	179
SMA5cl5	184	184	177	177	161	165	104	104	255	255		103	109	131	131	169	170	143	153	167	174		135	135	116	134		118	118	169	169	110	110	136	156	174	174	140	142	111	111	188	192	160	160	128	128	179	179
SMA6cl1	ND	ND	ND	ND	155	163	104	104	255	255		103	107	131	131	170	170	141	153	174	174		135	141	116	116		118	118	169	169	110	110	136	136	172	174	140	142	111	111	ND	ND	160	160	128	128	183	185
SMA6cl3	ND	ND	ND	ND	155	163	104	104	255	255		103	107	131	131	170	170	141	153	174	174		135	141	116	134		118	118	169	169	110	110	136	136	172	174	142	140	111	111	190	192	ND	ND	128	128	183	183
SMA6cl4	174	174	190	190	155	163	104	104	255	255		103	107	131	131	170	170	141	153	174	174		135	141	ND	ND		118	118	169	169	110	110	136	136	172	174	140	142	111	111	190	192	160	160	128	128	183	183
SMR37cl1	182	182	190	190	163	163	104	104	255	273		103	109	131	131	173	178	137	143	167	172		132	135	116	132	134	118	129	169	169	110	110	136	136	172	172	140	142	111	111	188	190	160	160	128	128	185	187
SMR37cl2	182	182	190	190	163	163	104	104	255	273		103	109	131	131	172	178	137	143	167	172		132	135	116	130	134	118	118	169	169	110	110	136	136	172	172	ND	ND	111	111	190	188	160	160	128	128	185	187
SMR37cl3	182	182	190	190	163	163	104	104	255	273		103	109	131	131	172	178	137	143	169	172		132	135	116	132	134	118	118	169	169	110	110	136	136	172	172	140	142	111	111	188	190	160	160	128	128	185	187
SMR37cl4	172	180	190	190	163	163	104	104	255	273		103	109	131	131	172	178	137	143	169	174		132	135	116	116		118	118	169	169	110	110	136	136	172	172	140	142	111	111	188	190	ND	ND	128	128	185	187
ND = No Data
																																		Allele 4
[truncated: 7 more columns]

## Sheet: Diploid Dataset
Sample Code	10101 CA a NED		10101 CA c VIC		10101 TA VIC		10101 TC VIC		10187 CA TA VIC		10187 GA TET		10187 TA VIC		10187 TTA PET		10359 CA NED		11283 TAb NED		11283 TCG FAM		11863 CA VIC		6529 CA a VIC		6529 TA b PET		6559 TC TET		6855 TA GA NED		6925 CT VIC		6925 TG a NED		6925 TGb NED		7093 TA c TET		7093 TC		7093 TCC VIC		mclf10 FAM		TcUn2 NED		TcUn3 PET
COTMA22cl3	172	172	179	179	155	159	104	104	255	295	107	107	131	131	181	181	145	147	174	176	135	135	116	134	118	118	169	169	110	110	136	136	172	172	140	142	107	111	190	190	160	160	128	128	187	187	115	115	152
COTMA22cl4	172	172	179	179	155	159	104	104	255	295	107	107	131	131	181	181	145	147	174	176	135	135	116	134	118	118	169	169	110	110	136	136	172	172	ND	ND	107	111	190	190	160	160	128	128	187	187	115	115	152
COTMA38cl1	172	172	179	179	155	159	104	104	255	255	107	107	131	131	181	181	145	147	174	176	135	135	116	134	118	118	169	169	110	110	136	136	172	172	140	140	107	107	190	190	160	160	128	128	187	187	115	115	152
COTMA38cl2	172	172	187	187	155	159	104	104	255	255	107	107	131	131	ND	ND	145	147	158	174	135	135	134	134	118	118	169	169	110	110	136	136	172	172	ND	ND	107	107	190	190	160	160	128	128	187	187	115	115	152
COTMA38cl3	ND	ND	ND	ND	155	159	104	104	255	255	107	107	131	131	181	181	145	147	158	174	135	135	ND	ND	118	118	169	169	110	110	136	136	172	172	140	140	107	107	190	190	160	160	128	128	187	187	115	115	152
COTMA38cl4	172	172	179	179	155	159	104	104	255	295	107	107	131	131	181	181	145	147	158	174	135	135	116	116	118	118	169	169	110	110	136	136	172	172	140	140	107	107	190	190	160	160	128	128	187	187	115	115	152
COTMA47cl1	172	172	179	187	155	159	104	104	255	295	107	107	131	131	181	181	145	147	158	174	135	135	134	134	118	118	169	169	110	110	136	136	172	172	140	140	107	107	190	190	ND	ND	128	128	187	187	115	115	152
COTMA47cl2	172	172	179	179	155	159	106	106	255	297	107	107	131	131	181	181	145	147	156	160	135	135	116	116	118	118	169	169	110	110	117	136	172	172	140	140	105	105	190	190	160	160	128	128	187	187	133	133	152
COTMA47cl3	172	172	179	179	155	159	100	100	255	295	103	107	131	131	181	181	145	147	174	176	135	135	110	116	118	118	169	169	110	110	136	136	172	172	140	140	ND	ND	190	190	160	160	128	128	187	187	115	115	152
COTMA47cl4	172	172	179	179	155	159	104	104	255	297	107	107	131	131	169	181	145	147	174	176	135	135	116	134	118	118	169	169	110	110	117	136	172	172	ND	ND	107	107	190	190	160	160	128	128	187	187	115	115	152
CV05cl1	170	182	187	198	163	164	104	104	255	255	111	113	131	131	170	172	151	162	ND	ND	135	141	ND	ND	118	123	169	169	110	110	136	136	174	176	142	142	ND	ND	ND	ND	160	160	128	128	185	187	115	115	162
CV108cl1	172	172	179	187	155	159	104	104	241	241	107	107	131	131	181	181	145	147	158	174	135	135	ND	ND	118	118	169	169	110	110	136	147	172	172	140	142	107	111	190	190	ND	ND	128	128	187	187	115	115	152
CV108cl2	172	172	179	187	155	159	104	104	255	255	107	107	131	131	181	181	145	147	174	176	135	135	116	134	118	118	169	169	110	110	136	147	172	172	140	142	107	111	190	190	160	160	128	128	187	187	115	115	152
CV111cl1	172	172	179	187	155	159	104	104	255	303	107	107	131	131	181	181	145	147	174	176	135	135	116	116	118	118	169	169	110	110	136	136	172	172	140	142	107	111	190	190	160	160	128	128	187	187	115	115	162
CV111cl2	172	172	179	187	155	159	104	104	255	303	107	107	131	131	181	181	145	147	174	176	135	135	116	116	118	118	169	169	110	110	136	136	172	172	140	142	107	111	190	190	160	160	128	128	187	187	115	115	152
CV113cl1	172	172	179	179	155	159	104	104	255	303	107	107	131	131	181	181	145	147	174	176	135	135	116	134	117	117	169	169	110	110	136	136	172	172	140	142	107	111	190	190	160	160	128	128	187	187	115	115	152
CV113cl2	172	172	179	187	155	159	104	104	255	255	107	107	131	131	181	181	145	147	174	176	135	135	116	134	118	118	169	169	110	110	136	136	172	172	140	142	107	111	190	190	160	160	128	128	187	187	115	115	152
CV113cl4	172	172	179	187	155	159	104	104	255	255	107	107	131	131	181	181	145	147	174	176	135	135	116	134	118	118	169	169	110	110	136	136	172	172	140	142	107	111	190	190	160	160	128	128	187	187	115	115	152
CV116cl3	172	172	179	179	155	159	104	104	255	295	107	107	131	131	181	181	145	147	172	174	135	135	134	134	117	117	169	169	110	110	136	136	172	172	140	142	107	111	190	190	160	160	128	128	187	187	115	115	152
CV116cl4	172	172	179	179	155	159	100	104	255	295	107	107	131	131	181	181	145	147	174	176	135	135	116	116	117	117	169	169	110	110	136	136	172	172	140	142	107	111	190	190	160	160	128	128	187	187	115	115	152
CV116cl5	172	172	179	179	155	159	104	104	255	295	107	107	131	131	181	181	145	147	174	176	135	135	116	116	118	118	169	169	110	110	136	136	172	172	140	142	107	111	190	190	160	160	128	128	187	187	115	115	152
CV118cl1	172	172	179	179	155	159	104	104	255	295	107	107	131	131	176	181	145	147	174	176	135	135	116	116	118	118	169	169	110	110	136	136	172	172	140	142	ND	ND	190	190	160	160	128	128	187	187	115	115	152
CV118cl2	172	172	179	179	155	159	104	104	255	255	107	107	131	131	178	181	145	147	158	174	135	135	116	134	118	118	169	169	110	110	136	147	172	172	140	142	107	111	190	190	160	160	128	128	187	187	115	115	152
CV118cl4	172	172	179	179	155	159	104	104	255	255	107	107	131	131	181	181	145	147	158	174	135	135	116	116	118	118	169	169	110	110	136	136	172	172	140	142	107	111	190	190	160	160	128	128	187	187	115	115	152
CV126cl1	172	172	179	179	155	159	104	104	255	295	107	107	131	131	181	181	145	147	174	176	135	135	116	134	105	119	169	169	110	110	136	147	172	172	140	142	107	111	190	190	160	160	128	128	187	187	115	115	152
CV126cl3	172	172	179	179	155	159	104	104	255	295	107	107	131	131	181	181	145	147	174	176	135	135	134	134	117	117	169	169	110	110	136	136	172	172	140	142	107	111	190	190	160	167	128	128	187	187	115	115	152
CV130cl1	172	172	179	179	155	159	104	104	255	295	107	107	131	131	181	181	145	147	174	174	135	135	116	116	118	118	169	169	110	110	136	136	172	172	142	142	111	111	190	190	160	160	128	128	187	187	115	115	152
CV130cl2	172	172	179	179	155	159	104	104	255	295	107	107	131	131	181	181	147	147	174	174	135	135	104	116	118	118	169	169	110	110	136	136	172	172	142	142	111	111	190	190	160	160	128	128	187	187	115	115	152
CV130cl3	172	172	179	179	155	159	104	104	295	295	107	107	131	131	181	181	147	147	164	164	135	135	116	116	118	118	169	169	110	110	136	136	172	172	142	142	111	111	190	190	160	160	128	128	187	187	115	115	152
CV131cl1	ND	ND	185	200	159	159	104	104	255	255	107	109	131	131	181	181	145	147	158	169	135	138	ND	ND	118	118	169	169	110	110	136	136	172	174	140	140	ND	ND	ND	ND	ND	ND	128	128	187	187	115	115	148
CV131cl2	176	176	185	185	159	159	104	104	255	255	107	109	131	131	169	181	145	147	169	174	135	138	ND	ND	118	118	169	169	110	110	136	136	172	174	140	140	109	111	190	190	160	160	128	128	187	187	115	115	148
CV131cl3	176	176	185	200	159	159	104	104	255	255	107	109	131	131	169	181	145	147	158	169	135	138	ND	ND	118	118	169	169	110	110	136	136	172	174	ND	ND	109	111	190	190	160	160	128	128	187	187	115	115	148
CV133cl1	172	172	179	179	155	159	104	104	255	295	111	113	131	131	181	181	145	147	174	176	135	135	116	116	118	118	169	169	110	110	136	136	172	172	142	142	111	111	190	190	160	160	128	128	187	187	115	115	162
CV133cl5	172	172	179	179	155	159	104	104	255	295	107	107	131	131	181	181	145	147	174	176	135	135	134	134	118	118	169	169	110	110	136	136	172	172	140	142	107	111	190	190	160	160	128	128	187	187	115	115	152
CV136cl12	176	176	185	185	159	159	104	104	255	281	107	109	131	131	169	181	145	147	169	174	135	138	116	116	118	118	169	169	110	110	136	136	172	174	140	140	109	111	190	190	160	160	128	128	187	187	115	115	148
CV136cl5	176	176	ND	ND	159	159	104	104	255	255	107	109	131	131	169	181	145	147	169	174	135	138	116	116	118	118	169	169	110	110	136	136	172	174	140	140	109	111	190	190	160	160	128	128	187	187	115	115	148
CV137cl4	172	172	179	192	155	159	104	104	255	295	107	107	131	131	181	181	145	147	174	176	135	135	116	134	118	118	169	169	110	110	136	147	172	172	140	142	107	111	190	190	160	160	128	128	187	187	115	115	152
CV137cl5	172	172	179	179	155	157	104	104	255	295	111	113	131	131	181	181	145	147	174	176	135	135	116	116	118	118	169	169	110	110	136	136	172	172	140	142	107	111	190	190	160	160	128	128	187	187	115	115	152
CV139cl1	176	176	ND	ND	159	159	104	104	255	255	107	109	131	131	169	181	145	147	169	174	135	138	116	116	118	118	169	169	110	110	136	136	172	174	140	140	109	111	190	190	160	160	128	128	187	187	115	115	148
CV139cl2	172	172	ND	ND	155	159	104	104	255	295	107	107	131	131	181	181	145	147	174	176	135	135	134	134	118	118	169	169	110	110	136	147	172	172	142	140	107	111	190	190	160	160	128	128	187	187	115	115	152
CV139cl3	172	172	177	190	155	159	104	104	293	293	107	107	131	131	181	181	145	147	174	176	135	135	116	116	118	118	169	169	110	110	136	147	172	172	140	142	ND	ND	190	190	160	160	128	128	187	187	115	115	152
CV142cl1	172	172	200	200	159	159	104	104	255	281	107	107	131	131	181	181	147	147	175	176	135	135	116	116	118	118	169	169	110	110	136	136	172	172	140	140	111	111	190	190	160	160	128	128	184	187	115	163	148
CV142cl2	172	172	179	179	159	159	104	104	255	285	107	107	131	131	181	181	147	147	174	176	135	135	116	134	118	118	169	169	110	110	136	136	172	172	140	140	111	111	190	190	160	160	128	128	183	187	115	115	148
CV143cl3	172	172	179	179	155	159	104	104	255	295	107	107	131	131	181	181	145	145	174	176	135	135	116	134	118	118	169	169	110	110	136	147	172	172	140	142	107	111	190	190	160	160	128	128	187	187	115	115	152
CV143cl9	172	172	179	179	159	159	104	104	255	259	107	107	131	131	181	181	147	147	174	176	135	135	116	116	118	118	169	169	110	110	136	136	172	172	140	140	111	111	190	190	160	160	128	128	184	187	115	115	148
CV144cl2	172	172	179	179	159	159	104	104	255	285	107	107	131	131	181	181	147	147	174	176	135	135	116	134	118	118	169	169	110	110	136	136	172	172	140	140	109	111	190	190	160	160	128	128	184	187	115	115	148
CV144cl4	172	172	179	179	159	159	104	104	255	285	107	107	131	131	181	181	147	147	174	176	135	135	116	134	118	118	169	169	110	110	136	136	172	172	140	140	111	111	190	190	160	160	128	128	184	187	115	115	148
CV145cl1	172	172	179	179	159	159	104	104	255	281	107	107	131	131	181	181	147	147	174	176	135	135	134	134	118	118	169	169	110	110	136	136	172	172	140	140	111	111	190	190	160	160	128	128	184	187	115	115	148
CV145cl2	172	172	179	179	159	159	104	104	255	285	107	107	131	131	181	181	147	147	174	176	135	135	116	116	118	118	169	169	110	110	136	136	172	172	140	140	111	111	190	190	160	160	128	128	183	187	115	115	148
CV145cl3	172	172	179	179	159	159	104	104	255	285	107	107	131	131	181	181	147	147	174	176	135	135	116	116	118	118	169	169	110	110	136	136	172	172	140	140	111	111	190	190	160	160	128	128	183	187	115	115	148
CV147cl1	172	172	179	179	155	159	104	106	255	295	107	107	131	131	181	181	145	145	174	176	132	135	116	134	105	127	169	169	110	110	136	136	172	172	140	142	107	111	190	190	160	160	128	128	187	187	115	115	152
CV147cl2	172	172	ND	ND	155	159	104	104	255	295	107	107	131	131	181	181	145	145	174	176	135	135	134	136	105	118	169	169	110	110	136	136	172	172	140	142	107	111	190	190	160	160	128	128	187	187	115	115	152
CV147cl3	172	172	179	179	155	159	104	104	255	295	107	107	131	131	181	181	145	145	174	176	135	135	ND	ND	118	118	169	169	110	110	136	136	172	172	140	142	107	111	190	190	160	160	128	128	187	187	115	115	152
CV148cl3	172	172	179	179	155	159	104	104	255	295	107	107	131	131	181	181	145	147	172	176	135	135	116	134	118	127	169	169	110	110	136	136	172	172	140	142	107	111	190	190	160	160	128	128	187	187	115	115	152
CV148cl4	172	172	179	179	155	159	104	104	255	281	107	107	131	131	181	181	145	147	172	176	135	135	116	116	118	118	169	169	110	110	136	136	172	172	140	142	107	111	190	190	160	160	128	128	187	187	115	115	152
CV148cl5	172	172	179	179	155	159	104	104	255	255	107	107	131	131	181	181	145	147	172	174	135	135	116	116	118	118	169	169	110	110	136	136	172	172	140	142	107	111	190	190	160	160	128	128	187	187	115	115	152
CV149cl2	172	172	179	179	155	159	104	104	255	295	107	107	131	131	181	181	145	147	174	176	135	135	116	134	118	118	169	169	110	110	136	147	172	172	140	142	107	111	190	190	160	160	128	128	187	187	115	115	152
CV149cl3	172	172	ND	ND	155	159	104	104	255	281	107	107	131	131	181	181	145	147	174	176	135	135	ND	ND	118	118	169	169	110	110	136	136	172	172	140	142	107	111	190	190	160	160	128	128	187	187	115	115	152
CV180cl4	172	172	ND	ND	155	159	104	104	255	295	107	107	131	131	181	181	145	147	176	176	135	135	116	134	118	118	169	169	110	110	136	147	172	172	142	140	ND	ND	190	190	160	160	128	128	187	187	115	115	152
CV180cl5	172	172	179	179	155	159	104	104	255	295	107	107	131	131	181	181	145	147	176	176	135	135	116	134	118	118	169	169	110	110	136	147	172	172	140	142	107	111	190	190	160	160	128	128	187	187	115	115	152
CV181cl1	172	172	179	179	155	159	104	104	255	295	107	107	131	131	181	181	145	147	176	176	135	135	134	134	118	118	167	167	110	110	136	147	172	172	140	142	107	111	190	190	160	160	128	128	187	187	115	115	152
CV181cl2	172	172	179	179	155	159	104	104	255	283	107	107	131	131	181	181	145	147	176	176	135	135	134	134	118	118	169	169	110	110	136	136	172	172	140	142	107	111	190	190	160	160	128	128	187	187	115	115	152
CV225cl1	172	172	179	179	155	159	104	104	255	295	107	107	131	131	181	181	145	147	174	174	135	135	116	116	118	118	169	169	110	110	136	136	172	172	140	142	107	111	190	190	160	160	128	128	187	187	115	115	152
CV225cl5	172	172	179	179	155	159	104	104	255	295	107	107	131	131	181	181	145	147	174	174	135	135	116	134	118	118	169	169	110	110	136	136	172	172	140	142	107	111	190	190	160	160	128	128	187	187	115	115	152
CV245cl1	172	172	179	179	155	159	104	104	255	295	107	107	131	131	181	181	145	147	158	174	135	135	116	116	118	118	169	169	110	110	136	136	172	172	140	142	107	111	190	190	160	160	128	128	187	187	115	115	152
CV245cl2	172	172	ND	ND	155	159	104	104	255	295	107	107	131	131	181	181	145	147	158	174	135	135	116	134	118	118	169	169	110	110	136	136	172	172	140	142	107	111	190	190	160	160	128	128	187	187	115	115	152
CV245cl3	172	172	179	179	155	159	104	104	255	295	107	107	131	131	181	181	145	147	174	176	135	135	116	134	118	118	169	169	110	110	136	136	172	172	140	142	107	111	190	190	160	160	128	128	187	187	115	115	152
CV249cl3	172	172	179	179	155	159	104	104	255	295	107	107	131	131	181	181	145	145	174	176	135	135	116	116	117	117	169	169	110	110	136	136	172	172	140	140	107	107	190	190	160	160	128	128	187	187	115	115	152
CV249cl6	172	172	179	179	155	159	104	104	255	295	107	107	131	131	181	181	145	145	174	176	135	135	134	134	118	118	169	169	110	110	136	136	172	172	140	140	107	107	190	190	160	160	128	128	187	187	115	115	152
CV254cl5	172	172	ND	ND	159	159	104	104	255	305	107	107	131	131	181	181	145	147	174	176	135	135	116	134	118	127	169	169	110	110	136	136	172	172	140	142	111	111	190	190	160	160	128	128	187	187	115	115	148
CV254cl6	172	172	192	192	159	159	104	104	255	305	107	107	131	131	181	181	145	147	160	160	135	135	116	134	118	118	169	169	110	110	136	136	172	172	140	142	111	111	190	190	160	160	128	128	187	187	115	115	148
CV255cl5	172	172	179	179	159	159	104	104	255	295	107	107	131	131	181	181	147	170	174	176	135	135	108	116	118	118	169	169	110	110	136	136	172	172	140	142	107	111	190	190	160	160	128	128	187	187	115	115	152
CV255cl6	172	172	ND	ND	159	159	104	104	255	295	107	107	131	131	181	181	145	147	174	176	135	135	134	134	118	118	169	169	110	110	136	136	172	172	140	142	107	111	190	190	160	160	128	128	187	187	115	115	152
CV256cl1	172	172	179	179	155	159	104	104	255	255	107	107	131	131	181	181	145	147	174	176	135	135	112	134	117	117	169	169	110	110	136	136	172	172	142	142	107	111	190	190	160	160	128	128	187	187	115	115	152
CV256cl4	172	172	ND	ND	155	159	104	104	255	281	107	107	131	131	181	181	145	147	174	176	135	135	134	134	118	118	169	169	110	110	136	136	172	172	140	142	111	111	190	190	160	160	128	128	187	187	115	115	152
CV256cl7	172	172	179	179	155	159	104	104	255	255	107	107	131	131	181	181	147	147	174	176	135	135	134	134	118	118	169	169	110	110	136	136	172	172	142	142	111	111	190	190	160	160	128	128	187	187	115	115	152
CV257cl1	172	172	179	179	155	159	104	104	255	295	107	107	131	131	181	181	145	147	174	176	135	135	134	134	118	118	169	169	110	110	136	136	172	172	140	142	107	111	190	190	160	160	128	128	187	187	115	115	152
CV257cl2	172	172	179	179	155	159	104	104	255	295	107	107	131	131	181	181	145	147	174	176	135	135	116	116	118	118	169	169	110	110	136	136	172	172	140	142	107	111	190	190	160	160	128	128	187	187	115	115	152
CV257cl3	172	172	ND	ND	155	159	104	104	255	295	107	107	131	131	181	181	145	147	174	176	135	135	116	116	118	118	169	169	110	110	136	147	172	172	140	142	107	111	190	190	160	160	128	128	187	187	115	152	152
CV258cl2	172	172	179	179	155	159	104	104	255	295	107	107	131	131	181	181	145	147	174	176	135	135	134	134	118	118	169	169	110	110	136	136	172	172	140	142	107	111	190	190	160	160	128	128	187	187	115	115	152
CV258cl3	172	172	179	179	155	159	104	104	255	295	107	107	131	131	181	181	145	147	174	176	135	135	116	116	118	118	169	169	110	110	136	136	172	172	140	142	107	111	190	190	160	160	128	128	187	187	115	115	152
CV258cl5	172	172	179	179	155	159	104	104	255	295	107	107	131	131	181	181	145	147	176	176	135	135	116	116	118	118	169	169	110	110	136	136	172	172	140	142	107	111	190	190	160	160	128	128	187	187	115	115	152
CV59cl1	172	172	179	179	159	159	104	104	255	295	111	113	131	131	181	181	147	147	174	174	135	135	116	116	118	118	169	169	110	110	136	136	172	172	142	142	111	111	190	190	160	160	128	128	187	187	115	115	152
CV59cl2	172	172	179	179	155	159	104	104	255	295	107	107	131	131	181	181	145	147	174	174	135	135	116	134	118	118	169	169	110	110	136	147	172	172	140	142	107	111	190	190	160	160	128	128	187	187	115	115	152
CV65cl2	172	172	179	179	155	159	104	104	255	295	107	107	131	131	176	181	145	147	174	176	135	135	116	134	118	118	169	169	110	110	136	136	172	172	140	142	107	111	190	190	160	160	128	128	187	187	115	115	152
CV65cl3	172	172	179	179	155	159	104	104	255	255	107	107	131	131	176	181	145	147	174	176	135	135	116	116	118	118	169	169	110	110	136	136	172	172	140	142	107	111	190	190	160	160	128	128	187	187	115	115	152
MERC10cl1	180	182	179	179	161	161	104	104	255	255	107	109	131	131	172	173	137	153	169	174	135	135	116	116	118	118	169	169	110	110	136	136	174	174	140	142	109	109	190	188	160	160	128	128	179	179	115	115	150
MERC10cl2	180	182	179	179	163	163	104	104	255	255	107	109	131	131	172	173	137	153	169	174	135	141	116	134	118	118	169	169	110	110	136	136	172	174	140	142	109	109	188	190	160	160	128	128	181	181	115	115	150
MERC10cl3	180	182	ND	ND	163	163	104	104	255	255	107	109	131	131	172	173	137	153	158	169	135	141	116	116	118	118	169	169	110	110	136	136	174	174	140	142	109	109	188	190	160	160	128	128	179	179	115	115	150
MERC10cl4	180	182	179	179	163	163	104	104	255	255	107	109	131	131	172	173	137	153	158	169	135	141	116	116	118	118	169	169	110	110	136	136	174	174	ND	ND	109	109	188	190	160	160	128	128	179	179	115	115	150
NUAL1cl1	172	172	179	185	159	159	104	104	283	283	107	107	131	131	178	181	141	143	167	177	132	138	116	116	118	118	169	169	110	110	149	149	172	174	130	130	109	111	188	190	160	160	128	128	183	187	112	112	152
NUAL1cl2	172	172	179	185	159	159	104	104	283	283	107	107	131	131	178	181	141	143	167	177	132	138	116	116	118	118	169	169	110	110	149	149	172	174	130	130	109	111	188	190	160	160	128	128	183	187	112	112	152
NUAL1cl3	172	172	179	185	159	159	104	104	283	283	107	107	131	131	178	181	141	143	167	177	132	138	116	116	118	118	169	169	110	110	149	149	172	174	130	130	109	111	188	190	160	160	128	128	183	187	112	112	152
NUAL1cl4	172	172	179	185	159	159	104	104	285	285	107	107	131	131	178	181	141	143	167	177	132	138	116	116	118	118	169	169	110	110	149	149	172	174	130	130	109	111	188	190	160	160	128	128	183	187	112	112	152
SCRIR6cl1	174	174	189	190	159	159	104	104	255	259	103	109	131	131	173	178	157	157	169	169	132	135	116	116	118	118	169	169	110	110	136	136	174	176	140	140	111	111	186	190	160	160	128	128	183	194	115	115	154
SCRIR6cl2	174	174	189	190	159	159	104	104	255	259	103	109	131	131	173	178	157	157	169	169	132	135	116	130	118	118	169	169	110	110	136	136	174	176	140	140	111	111	186	190	160	160	128	128	183	194	115	115	154
SCRIR6cl3	174	174	189	190	159	159	104	104	255	259	103	109	131	131	173	178	157	157	169	169	132	135	116	130	118	118	169	169	110	110	136	136	174	176	140	140	111	111	186	190	ND	ND	128	128	183	194	115	115	154
SCRIR6cl4	174	174	189	190	159	159	104	104	255	259	103	109	131	131	ND	ND	157	157	169	169	132	135	116	116	127	127	169	169	110	110	136	136	174	176	140	140	111	111	186	190	160	160	128	128	183	194	115	115	154
SJM18cl1	182	184	177	177	163	165	104	104	255	255	107	109	131	131	169	170	153	155	174	176	132	135	116	130	118	118	169	169	110	110	136	158	174	174	140	140	111	111	188	192	ND	ND	128	128	182	185	115	115	156
SJM18cl2	182	184	177	177	163	165	104	104	256	256	107	109	131	131	169	170	153	155	158	174	132	135	116	116	118	118	169	169	110	110	136	158	174	174	140	140	111	111	188	192	160	160	128	128	182	185	115	115	156
SJM18cl3	182	184	ND	ND	163	165	104	104	255	255	107	109	131	131	169	170	153	155	158	174	132	135	116	116	118	118	169	169	110	110	136	158	174	174	ND	ND	111	111	188	192	160	160	128	128	182	185	115	115	156
SJM18cl4	182	184	177	177	163	165	104	104	255	255	107	109	131	131	169	170	153	155	158	174	132	135	116	132	118	118	169	169	110	110	136	158	174	174	140	140	111	111	188	192	160	160	128	128	182	185	115	115	156
SJM22cl1	182	182	ND	ND	163	163	104	104	255	255	107	109	131	131	170	173	153	153	158	174	135	135	116	134	118	118	169	169	110	110	136	154	172	176	130	142	109	109	192	196	160	160	128	128	183	183	115	115	154
SJM22cl2	182	182	200	200	161	161	104	104	255	255	107	109	131	131	ND	ND	153	153	174	176	135	135	116	134	118	118	169	169	110	110	136	154	172	176	130	142	109	109	192	196	ND	ND	128	128	183	183	115	115	ND
SJM22cl4	182	182	200	200	161	161	104	104	255	255	107	109	131	131	170	173	153	153	174	176	135	135	116	116	118	118	169	169	110	110	136	154	172	176	ND	ND	109	109	192	196	160	160	128	128	183	183	115	115	154
SJM23cl1	172	182	190	200	165	165	104	104	255	255	107	107	131	131	169	169	155	162	176	176	132	135	116	130	118	118	169	169	110	110	136	147	174	176	142	142	111	113	188	196	160	160	128	128	183	183	115	115	156
SJM23cl4	172	182	190	200	165	165	104	104	255	255	107	107	131	131	169	169	155	162	176	176	132	135	116	130	118	118	169	169	110	110	136	147	174	176	142	142	ND	ND	188	196	160	160	128	128	183	183	115	115	156
SJM23cl5	172	182	190	200	165	165	104	104	255	255	107	107	131	131	169	169	155	162	176	176	132	135	116	116	118	118	169	169	110	110	136	147	174	176	142	142	ND	ND	188	196	160	160	128	128	183	183	115	115	156
SJM23cl6	172	182	190	200	163	165	104	104	255	255	107	107	131	131	169	169	155	162	158	176	132	135	116	130	118	118	169	169	110	110	136	147	174	176	142	142	ND	ND	188	196	160	160	128	128	183	183	115	115	156
SJM25cl1	172	172	179	179	167	167	104	104	261	263	107	109	131	131	172	178	143	143	169	177	132	132	116	116	118	118	169	169	110	110	154	154	172	172	130	130	ND	ND	188	188	160	160	128	128	183	198	115	115	152
SJM25cl2	172	172	179	179	167	167	104	104	261	263	107	109	131	131	ND	ND	143	143	169	177	132	132	130	130	118	118	169	169	110	110	154	154	172	172	130	130	109	111	188	188	160	160	128	128	183	198	115	115	152
SJM25cl3	172	172	179	179	167	167	104	104	261	263	107	109	131	131	172	178	143	143	158	169	132	132	116	130	118	118	169	169	110	110	154	154	172	172	ND	ND	109	111	188	188	160	160	128	128	183	198	115	115	152
SJM25cl4	ND	ND	179	179	167	167	104	104	261	263	107	109	131	131	172	178	143	143	169	177	132	132	116	116	118	118	169	169	110	110	154	154	172	172	130	130	109	111	188	188	160	160	128	128	183	198	115	115	152
SJM26cl1	ND	ND	200	200	163	163	104	104	255	261	107	107	131	131	172	172	137	153	174	176	132	135	116	130	118	118	169	169	110	110	136	158	172	176	130	142	109	109	192	192	160	160	128	128	182	185	115	115	156
SJM26cl2	182	182	200	200	163	163	104	104	255	261	107	107	131	131	172	173	137	153	174	176	132	135	116	130	118	129	169	169	110	110	136	158	172	176	130	142	109	109	192	192	160	160	128	128	182	185	115	115	156
SJM32cl1	ND	ND	ND	ND	159	163	104	104	ND	ND	107	107	131	131	ND	ND	141	149	177	177	132	132	116	130	118	118	169	169	110	110	154	156	172	174	132	142	109	109	182	186	ND	ND	128	128	188	190	112	115	ND
SJM32cl2	172	172	ND	ND	159	163	104	104	251	265	107	107	131	131	172	181	141	149	177	177	132	132	116	116	118	118	169	169	110	110	156	154	172	174	132	142	109	109	ND	ND	ND	ND	128	128	188	190	112	115	152
SJM32cl3	ND	ND	ND	ND	159	163	104	104	251	265	107	107	131	131	173	181	141	149	177	177	132	132	116	116	118	118	169	169	110	110	154	156	172	174	132	142	109	109	ND	ND	160	160	128	128	188	190	112	115	152
SJM32cl4	172	172	184	187	159	163	104	104	251	265	107	107	131	131	173	181	141	149	177	177	132	132	116	130	118	118	169	169	110	110	154	156	172	174	132	142	109	109	ND	ND	160	160	128	128	188	190	112	115	152
SJM33cl1	172	182	190	190	163	165	104	104	255	261	107	109	131	131	172	178	153	155	158	169	132	135	116	132	118	118	169	169	110	110	154	158	172	176	130	142	ND	ND	188	192	160	160	128	128	182	183	115	115	156
SJM33cl4	172	182	190	190	163	165	104	104	255	261	107	109	131	131	172	178	153	155	158	169	132	135	116	132	118	118	169	169	110	110	154	158	172	176	130	142	111	111	188	192	160	160	128	128	182	183	115	115	156
SJM34cl1	176	184	179	179	163	163	104	104	255	255	109	109	131	131	170	173	153	153	158	166	135	135	116	134	118	118	169	169	110	110	136	136	174	176	ND	ND	ND	ND	190	192	160	160	128	128	183	187	115	115	154
SJM34cl4	176	184	179	179	163	163	104	104	255	255	109	109	131	131	170	173	153	153	164	166	135	135	116	134	118	118	169	169	110	110	136	136	174	176	ND	ND	109	111	190	192	ND	ND	128	128	183	187	115	115	154
SJM35cl1	ND	ND	ND	ND	159	167	104	104	255	257	107	107	131	131	169	172	143	143	169	177	132	132	110	116	118	123	169	169	106	110	147	154	172	174	130	130	109	109	188	194	150	160	128	128	183	198	112	112	152
SJM35cl2	172	180	179	179	159	167	104	104	255	257	107	107	131	131	169	172	143	143	169	177	132	132	116	116	118	118	169	169	106	110	147	154	172	174	130	130	109	109	188	194	160	160	128	128	183	198	112	112	152
SJM35cl3	172	180	ND	ND	159	167	104	104	255	257	107	107	131	131	169	172	143	143	169	177	132	132	116	130	118	118	169	169	106	110	147	154	172	174	130	130	109	109	188	188	ND	ND	128	128	183	198	112	112	152
SJM37cl1	172	172	ND	ND	159	163	104	104	257	257	107	109	131	131	178	178	143	143	169	181	132	132	130	130	118	118	169	169	110	110	136	149	174	176	132	132	109	109	190	198	160	160	128	128	183	190	115	115	154
SJM37cl2	172	172	ND	ND	159	163	104	104	257	257	107	109	131	131	178	178	143	143	169	181	132	132	116	130	118	118	169	169	110	110	136	149	174	176	ND	ND	109	109	190	198	160	160	128	128	183	190	115	115	154
SJM37cl3	172	172	179	179	159	163	104	104	257	257	107	109	131	131	ND	ND	143	143	169	181	132	132	116	116	118	118	169	169	110	110	136	149	174	176	ND	ND	109	109	ND	ND	ND	ND	128	128	183	190	115	115	154
SJM37cl4	172	172	179	179	159	163	104	104	257	257	107	109	131	131	178	178	143	143	169	181	132	132	116	116	118	118	169	169	110	110	136	149	174	176	132	132	109	109	190	198	ND	ND	128	128	183	190	115	115	154
SJM39cl1	170	172	177	190	163	163	104	104	255	255	107	109	131	131	169	169	153	157	174	174	135	135	116	116	118	118	169	169	110	110	136	136	176	176	140	140	113	113	190	188	160	160	128	128	185	185	115	115	154
SJM39cl2	170	172	177	190	163	163	104	104	255	255	107	109	131	131	169	169	153	157	158	174	135	135	116	134	118	118	169	169	110	110	136	136	176	176	140	140	113	113	188	190	160	160	128	128	185	185	115	115	154
SJM39cl3	170	172	177	190	163	163	104	104	255	255	107	109	131	131	169	169	153	157	172	172	135	135	116	134	118	118	169	169	110	110	136	136	176	176	140	140	113	113	188	190	160	160	128	128	185	185	115	115	154
SJM39cl4	170	172	177	190	163	163	104	104	255	255	107	109	131	131	169	169	153	157	158	174	135	135	116	134	118	118	169	169	110	110	136	136	176	176	140	140	113	113	188	190	160	160	128	128	185	185	115	115	156
SJM3cl1	172	180	179	179	159	167	104	104	255	257	107	107	131	131	169	172	143	143	158	169	132	132	116	130	118	118	169	169	106	110	147	154	172	174	130	130	109	109	188	194	160	160	128	128	183	198	112	112	152
SJM3cl2	172	180	ND	ND	ND	ND	104	104	255	257	107	107	131	131	169	172	143	143	169	177	132	132	116	116	118	118	169	169	106	110	ND	ND	172	174	ND	ND	109	109	188	188	ND	ND	128	128	183	198	112	112	152
SJM3cl3	172	180	179	179	159	167	104	104	255	257	107	107	131	131	169	172	143	143	169	177	132	132	116	130	123	123	169	169	106	110	147	154	172	174	130	130	109	109	188	194	160	160	128	128	183	198	112	112	152
SJM3cl4	172	180	179	187	159	167	104	104	255	257	107	107	131	131	169	172	143	143	169	177	132	132	116	130	118	118	169	169	106	110	147	154	172	174	130	130	109	109	188	188	160	160	128	128	183	198	112	133	152
SJM40cl1	172	172	185	185	157	159	104	104	255	283	107	107	131	131	ND	ND	141	147	172	179	132	132	116	130	118	118	169	169	110	110	145	154	172	172	130	130	111	111	184	188	160	160	128	128	183	190	115	115	154
SJM40cl2	172	172	ND	ND	157	159	104	104	255	255	107	107	131	131	ND	ND	141	147	169	177	132	132	130	130	118	118	169	169	110	110	145	154	172	172	130	130	111	111	184	188	ND	ND	128	128	183	190	115	115	154
SJM41cl1	172	172	185	185	163	169	104	104	269	271	107	107	131	131	176	176	141	143	158	172	132	132	110	116	118	118	169	169	110	110	154	156	172	174	130	130	109	111	184	188	160	160	128	128	183	183	112	115	152
SJM41cl2	ND	ND	185	185	163	167	104	104	269	271	107	107	131	131	ND	ND	141	143	158	169	132	132	116	130	118	118	169	169	110	110	154	156	172	174	130	130	109	111	184	188	160	160	128	128	183	183	112	115	152
SJM41cl3	172	172	185	185	161	167	104	104	269	271	107	107	131	131	176	176	141	143	169	177	132	132	116	130	118	118	169	169	110	110	154	156	172	174	130	130	109	111	184	184	160	160	128	128	183	183	112	115	152
SJMC3cl1	182	182	ND	ND	163	163	104	104	251	255	107	109	131	131	169	172	141	155	158	166	132	135	132	134	118	118	169	169	110	110	136	136	174	176	142	142	ND	ND	ND	ND	160	160	128	128	183	185	115	115	156
SJMC3cl3	182	182	ND	ND	163	163	104	104	251	255	107	109	131	131	169	172	141	157	166	176	132	135	116	130	118	118	169	169	110	110	136	136	174	176	142	142	ND	ND	188	192	160	160	128	128	183	185	115	115	156
SJMC3cl4	182	182	179	200	163	163	104	104	251	255	107	109	131	131	169	172	141	157	158	166	132	135	116	132	118	118	169	169	110	110	136	136	174	176	142	142	ND	ND	188	192	160	160	128	128	183	185	115	115	156
SJMC7cl1	172	174	177	185	159	159	104	104	257	263	107	107	131	131	173	181	143	143	169	177	132	132	116	130	118	118	169	169	110	110	149	152	172	172	134	140	109	109	188	190	160	160	128	128	198	198	112	115	154
SJMC7cl4	172	172	177	185	159	159	104	104	257	263	107	107	131	131	173	181	143	143	169	177	132	132	116	130	118	118	169	169	110	110	149	151	172	172	132	140	109	109	188	190	160	160	128	128	198	198	112	115	154
SJMC7cl6	172	172	177	185	159	159	104	104	257	263	107	107	131	131	173	181	143	143	169	177	132	132	116	130	118	118	169	169	110	110	149	152	172	172	134	140	109	109	188	190	ND	ND	128	128	198	198	112	115	154
SJMO11cl1	184	184	177	179	163	165	104	104	255	255	107	107	131	131	173	178	153	153	167	174	135	135	116	134	118	118	169	169	110	110	136	136	174	174	ND	ND	111	111	190	190	160	160	128	128	182	183	115	115	156
SJMO11cl2	184	184	177	179	163	167	104	104	255	255	105	107	131	131	173	178	153	153	167	172	135	135	116	116	118	125	169	169	110	110	136	136	174	174	138	138	111	111	190	190	160	160	128	128	182	183	115	115	156
SJMO11cl3	184	184	177	179	163	167	104	104	255	255	107	107	131	131	173	178	153	153	167	174	135	135	116	134	118	127	169	169	110	110	136	136	174	174	140	140	111	111	190	190	160	160	128	128	182	183	115	115	156
SJMO11cl4	184	184	177	179	163	167	104	104	255	255	105	107	131	131	173	178	153	153	167	172	135	135	116	134	118	118	169	169	110	110	136	136	174	174	140	140	111	111	190	190	160	160	128	128	182	183	115	115	156
SJMO3cl1	180	180	179	179	163	163	104	104	251	255	107	107	131	131	ND	ND	141	153	172	174	132	132	116	130	118	118	169	169	110	110	136	136	172	172	140	142	111	111	188	188	ND	ND	128	128	182	185	115	115	156
SJMO3cl2	180	180	179	179	163	163	104	104	ND	ND	107	107	131	131	ND	ND	141	155	174	176	132	132	116	130	118	118	169	169	110	110	136	136	172	172	140	142	111	111	188	188	ND	ND	128	128	182	185	115	115	156
SJMO3cl3	180	180	179	179	163	163	104	104	ND	ND	107	107	131	131	173	178	141	155	174	176	132	132	130	130	118	118	169	169	110	110	136	136	172	172	140	142	ND	ND	ND	ND	164	164	128	128	182	185	115	115	156
SJMO9cl1	182	182	179	190	163	163	104	104	255	255	107	109	131	131	168	172	149	155	167	172	135	135	134	134	118	118	169	169	110	110	136	136	174	176	140	142	111	111	188	190	160	160	128	128	183	185	115	115	156
SJMO9cl3	ND	ND	ND	ND	163	163	104	104	255	255	107	109	131	131	168	172	149	155	158	169	135	135	116	134	118	118	169	169	110	110	136	136	174	176	ND	ND	111	111	188	190	160	160	128	128	183	185	115	133	156
SJMOR20cl1	172	180	179	179	159	159	104	104	191	201	107	107	131	131	178	181	143	143	160	169	129	132	116	128	118	118	169	169	110	110	149	154	172	172	130	142	109	111	184	186	160	160	128	128	190	200	112	115	152
SJMOR20cl2	ND	ND	179	179	159	159	104	104	257	257	107	107	131	131	178	181	143	143	169	172	129	132	116	116	118	118	169	169	110	110	149	154	172	172	130	142	109	111	184	186	160	160	128	128	190	200	112	115	152
SJMOR20cl3	172	180	179	179	159	159	104	104	257	257	107	111	131	131	ND	ND	143	143	169	172	129	132	116	116	118	118	169	169	110	110	149	154	172	172	130	142	109	111	184	186	160	160	128	128	190	200	112	115	152
SJMOR20cl4	172	180	179	179	159	159	104	104	257	257	107	107	131	131	178	181	143	143	169	172	129	132	116	128	118	118	169	169	110	110	149	154	172	172	130	142	109	111	184	186	160	160	128	128	190	200	114	115	152
SJMOR21cl1	182	184	177	177	163	165	104	104	253	255	107	107	131	131	169	172	151	153	172	174	132	135	116	116	118	118	169	169	110	110	ND	ND	172	174	140	140	113	113	186	190	160	160	128	128	183	187	115	115	156
SJMOR21cl2	182	184	177	177	163	165	104	104	253	255	107	107	131	131	169	172	151	153	174	176	132	135	116	132	118	118	169	169	110	110	136	158	172	174	140	140	113	113	186	190	160	160	128	128	183	187	115	115	156
SJMOR21cl3	182	184	177	177	163	165	104	104	253	255	107	107	131	131	169	172	151	153	174	176	132	135	116	132	118	125	169	169	110	110	136	158	172	174	140	140	113	113	186	190	160	160	128	128	183	187	115	115	156
SJMOR21cl4	182	184	177	177	163	165	104	104	253	255	107	107	131	131	169	172	151	153	174	176	132	135	116	132	118	125	169	169	110	110	136	158	172	174	ND	ND	113	113	186	190	160	160	128	128	183	187	115	115	156
SJMOR22cl1	172	180	179	185	159	159	104	104	257	257	107	109	ND	ND	178	178	143	143	172	176	129	132	116	116	118	118	169	169	106	110	154	154	172	174	130	130	111	111	184	190	160	160	128	128	200	200	115	115	152
SJMOR22cl2	172	180	185	185	159	159	104	104	257	257	107	109	131	131	178	178	143	143	172	176	129	132	126	130	118	118	169	169	106	110	154	154	172	174	ND	ND	111	111	184	190	160	160	128	128	200	200	115	115	152
SJMOR22cl3	172	180	185	185	159	159	104	104	201	257	107	109	131	131	178	178	143	143	172	176	129	132	116	116	118	118	169	169	106	110	154	154	172	174	ND	ND	111	111	184	190	160	160	128	128	200	200	115	115	152
SJMOR22cl4	172	180	ND	ND	159	159	104	104	257	257	107	109	131	131	178	178	143	143	172	176	129	132	128	132	118	118	169	169	106	110	154	154	172	174	ND	ND	111	111	184	190	160	160	128	128	200	200	115	115	152
SJMOR23cl2	172	180	179	179	159	163	104	104	257	319	107	109	131	131	178	178	143	143	169	176	129	132	116	116	118	118	169	169	106	110	149	154	172	174	130	130	109	111	190	188	160	160	128	128	200	200	112	115	152
SJMOR23cl3	172	172	185	185	159	159	104	104	255	257	107	109	131	131	178	180	143	143	158	169	129	132	116	126	118	118	169	169	106	110	149	154	172	174	130	142	109	111	186	190	160	160	128	128	183	200	115	115	156
SJMOR23cl4	ND	ND	ND	ND	159	159	104	104	257	257	109	109	131	131	178	178	143	143	172	176	129	132	116	116	118	118	169	169	110	110	149	154	174	174	130	130	109	111	188	188	160	160	128	128	198	200	112	115	152
SJMOR29cl1	172	172	176	176	159	159	104	104	257	257	107	107	131	131	181	181	141	141	169	177	129	132	116	116	118	127	169	169	106	110	145	154	172	174	130	132	109	111	186	188	160	160	128	128	187	206	115	115	154
SJMOR29cl2	172	172	ND	ND	159	159	104	104	257	257	107	107	131	131	181	181	141	141	169	177	129	132	116	116	118	118	169	169	106	110	ND	ND	172	174	130	132	109	111	ND	ND	160	160	128	128	187	206	ND	ND	154
SJMOR29cl4	172	172	ND	ND	159	159	104	104	206	257	107	107	131	131	181	181	141	141	169	177	129	132	116	126	118	118	169	169	106	110	145	154	172	174	130	132	109	111	186	188	ND	ND	128	128	187	206	115	115	154
SJMOR29cl5	172	172	ND	ND	159	159	104	104	257	257	107	111	131	131	181	181	141	141	169	177	129	132	116	116	118	118	169	169	106	110	145	154	172	174	132	134	109	111	186	188	160	160	128	128	187	206	115	115	154
SJMOR30cl1	182	184	177	177	163	165	104	104	255	256	105	107	131	131	169	173	151	153	174	176	132	135	116	132	118	118	169	169	110	110	136	158	172	174	140	140	113	113	186	190	160	160	128	128	183	187	115	115	156
SJMOR30cl2	182	184	177	177	163	165	104	104	255	256	107	107	131	131	ND	ND	151	153	174	176	132	135	116	130	118	118	169	169	110	110	136	158	172	174	140	140	ND	ND	186	190	ND	ND	128	128	183	187	115	115	156
SJMOR30cl3	182	184	177	177	163	165	104	104	253	256	107	107	131	131	169	173	151	153	174	176	132	135	116	132	118	118	169	169	110	110	136	158	172	174	140	140	113	113	186	190	160	160	128	128	183	187	115	115	156
SJMOR30cl5	182	184	177	177	163	165	104	104	253	256	107	107	131	131	169	173	151	153	176	174	132	135	116	116	118	118	169	169	110	110	136	158	172	174	140	140	113	113	186	190	160	160	128	128	183	187	115	115	156
SMA2cl1	170	191	177	179	155	163	104	104	255	255	109	109	131	131	173	178	151	153	167	174	135	135	116	116	118	118	169	169	110	110	136	156	174	176	ND	ND	111	111	184	184	160	160	128	128	183	185	115	115	154
SMA2cl2	170	191	177	179	155	163	104	104	255	255	109	109	131	131	173	178	151	153	167	174	135	135	116	116	118	118	169	169	110	110	ND	ND	174	176	ND	ND	111	111	184	184	160	160	128	128	183	185	115	115	154
SMA2cl3	170	191	177	179	155	161	104	104	255	255	109	109	131	131	173	178	151	153	167	174	135	135	116	134	118	118	169	169	110	110	136	156	174	176	ND	ND	111	111	184	184	160	160	128	128	183	185	115	115	154
SMA2cl4	170	191	177	179	155	161	104	104	255	255	109	109	131	131	173	178	151	153	166	174	135	135	116	134	118	118	169	169	110	110	136	156	174	176	140	142	111	111	184	184	160	160	128	128	183	185	115	115	154
SMA4cl1	174	174	190	190	163	163	104	104	256	273	109	109	131	131	172	172	160	162	169	177	135	135	116	134	118	118	169	169	110	110	136	156	172	174	142	142	111	111	186	190	160	160	128	128	183	187	115	115	150
SMA4cl2	174	174	ND	ND	163	163	104	104	255	273	109	109	131	131	172	172	160	162	169	177	135	135	116	134	118	118	169	169	110	110	136	156	172	174	ND	ND	111	117	186	190	160	160	128	128	183	187	115	115	150
SMA4cl3	174	174	190	190	163	163	104	104	255	273	109	109	131	131	172	172	160	162	167	177	135	135	116	134	118	118	169	169	110	110	136	156	172	174	142	142	111	111	186	190	160	160	128	128	183	187	115	115	150
SMA5cl1	184	184	177	177	163	165	104	104	255	255	103	109	131	131	169	170	143	153	167	174	132	135	110	116	118	118	169	169	110	110	136	156	174	174	140	142	111	111	188	192	160	160	128	128	179	179	115	115	150
SMA5cl2	184	184	177	177	161	165	104	104	255	255	103	109	131	131	169	169	143	153	167	174	135	135	116	134	118	118	169	169	110	110	136	156	174	174	142	140	111	111	188	192	160	160	128	128	179	179	115	115	150
SMA5cl4	184	184	177	177	161	165	104	104	255	255	103	109	131	131	169	170	143	153	167	172	135	135	116	134	118	118	169	169	110	110	136	156	174	174	140	142	111	111	188	192	160	160	128	128	179	179	115	115	150
SMA5cl5	184	184	177	177	161	165	104	104	255	255	103	109	131	131	169	170	143	153	167	174	135	135	116	134	118	118	169	169	110	110	136	156	174	174	140	142	111	111	188	192	160	160	128	128	179	179	115	115	150
SMA6cl1	ND	ND	ND	ND	155	163	104	104	255	255	103	107	131	131	170	170	141	153	174	174	135	141	116	116	118	118	169	169	110	110	136	136	172	174	140	142	111	111	ND	ND	160	160	128	128	183	185	115	115	154
SMA6cl3	ND	ND	ND	ND	155	163	104	104	255	255	103	107	131	131	170	170	141	153	174	174	135	141	116	134	118	118	169	169	110	110	136	136	172	174	142	140	111	111	190	192	ND	ND	128	128	183	183	115	115	154
SMA6cl4	174	174	190	190	155	163	104	104	255	255	103	107	131	131	170	170	141	153	174	174	135	141	ND	ND	118	118	169	169	110	110	136	136	172	174	140	142	111	111	190	192	160	160	128	128	183	183	115	115	154
SMR37cl1	182	182	190	190	163	163	104	104	255	273	103	109	131	131	173	178	137	143	167	172	132	135	116	132	118	129	169	169	110	110	136	136	172	172	140	142	111	111	188	190	160	160	128	128	185	187	115	115	150
SMR37cl2	182	182	190	190	163	163	104	104	255	273	103	109	131	131	172	178	137	143	167	172	132	135	116	130	118	118	169	169	110	110	136	136	172	172	ND	ND	111	111	190	188	160	160	128	128	185	187	115	115	150
SMR37cl3	182	182	190	190	163	163	104	104	255	273	103	109	131	131	172	178	137	143	169	172	132	135	116	132	118	118	169	169	110	110	136	136	172	172	140	142	111	111	188	190	160	160	128	128	185	187	115	115	150
SMR37cl4	172	180	190	190	163	163	104	104	255	273	103	109	131	131	172	178	137	143	169	174	132	135	116	116	118	118	169	169	110	110	136	136	172	172	140	142	111	111	188	190	ND	ND	128	128	185	187	115	115	150
ND = No Data
																															Allele 4
[truncated: 3 more columns]
